# Supplementary material for: Cancer incidence following non-neoplastic medical conditions: a prospective population-based cohort study
Source: Acta Oncol. 2024 Nov 4;63:40757. doi: 10.2340/1651-226X.2024.40757 (PMC11541804; doi:10.2340/1651-226X.2024.40757)
Supplement: Cancer incidence following non-neoplastic medical conditions: a prospective population-based cohort study [file AO-63-40757-s1.xlsx]

## Sheet: Blad 1 - Supplementary material
# Supplementary Table. The cancer diagnosis risk associations of pre-existing medical conditions encoded by the ICD-10 classification system, preceding cancer diagnosis by at least one year.
# Gender: gender of the individual in the Population Information System of Finland
# Cancer: cancer site encoded by the classification system of the Finnish Cancer Registry
# Pre-existing medical condition: description of an ICD-10 code
# ICD-10: ICD-10 code of the pre-existing medical condition
# ParentId: the parent class of the pre-existing medical condition in the ICD-10 system
# N PMC to cancer: number of individuals who have been diagnosed with both the pre-existing medical condition and the cancer, with at least one year between diagnoses
# 2.5%, HR, 97.5%: hazard ratio and its 95% confidence interval for cancer diagnosis risk following diagnosis of pre-existing medical condition.
# z: z-score
# p: p-value
# -log10(p): negative log10 of the p-value
# Prevalence (/100,000): prevalence of the pre-existing medical condition in the study population, per 100,000 people
# p (Bonferroni adj.): Bonferroni-adjusted p-value
# p (Benjamini-Hochberg adj.): Benjamini-Hochberg procedure-adjusted p-value with a false discovery rate of 0.1
# level: hierarchical level in the ICD-10 classification system (three or four character (approx.) resolution)
Gender	Cancer	Pre-existing medical condition	ICD-10	ParentId	N PMC to cancer	2.5%	HR	97.5%	z	p	-log10(p)	Prevalence (/100,000)	p (Bonferroni adj.)	p (Benjamini-Hochberg adj.)	level
Female	Any	Typhoid and paratyphoid fevers	A01	A00-A09	5	0.65	1.56	3.75	0.99	0.16218100973589297	0.79	0	1.0	0.31570013301974015	3_char
Male	Prostate	Other salmonella infections	A02	A00-A09	23	0.69	1.03	1.56	0.16	0.436515832240166	0.36	10	1.0	0.4747299936796938	3_char
Male	Any haematological	Other salmonella infections	A02	A00-A09	9	0.75	1.45	2.79	1.12	0.1318256738556407	0.88	10	1.0	0.2859727932414593	3_char
Male	Skin, squamous cell carcinoma	Other salmonella infections	A02	A00-A09	8	1.27	2.55	5.1	2.64	0.004168693834703355	2.38	10	1.0	0.03326920890838223	3_char
Female	Any	Other salmonella infections	A02	A00-A09	52	0.83	1.08	1.42	0.58	0.28183829312644537	0.55	8	1.0	0.4036134052617732	3_char
Female	Corpus uteri	Other salmonella infections	A02	A00-A09	5	0.65	1.57	3.77	1.01	0.15848931924611134	0.8	8	1.0	0.3122456429358851	3_char
Male	Any	Other salmonella infections	A02	A00-A09	62	0.82	1.05	1.35	0.39	0.3467368504525316	0.46	10	1.0	0.436900710927097	3_char
Female	Breast	Other salmonella infections	A02	A00-A09	18	0.69	1.09	1.73	0.37	0.35481338923357547	0.45	8	1.0	0.4403699494348474	3_char
Female	Colon and rectum	Other salmonella infections	A02	A00-A09	6	0.52	1.17	2.6	0.38	0.35481338923357547	0.45	8	1.0	0.4403699494348474	3_char
Male	Lung, trachea	Other salmonella infections	A02	A00-A09	15	1.14	1.89	3.14	2.47	0.006760829753919818	2.17	10	1.0	0.04717583937676628	3_char
Male	Any haematological	Salmonella enteritis	A020	A02	7	0.85	1.78	3.73	1.52	0.06456542290346556	1.19	14	1.0	0.1949302908806487	4_char
Male	Any	Salmonella enteritis	A020	A02	35	0.66	0.92	1.28	-0.48	0.31622776601683794	0.5	14	1.0	0.4220227983868491	4_char
Male	Lung, trachea	Salmonella enteritis	A020	A02	8	0.8	1.6	3.19	1.32	0.0933254300796991	1.03	14	1.0	0.23912072284456215	4_char
Male	Prostate	Salmonella enteritis	A020	A02	13	0.53	0.91	1.57	-0.32	0.37153522909717257	0.43	14	1.0	0.4484573327516306	4_char
Female	Breast	Salmonella enteritis	A020	A02	15	0.75	1.25	2.08	0.87	0.19054607179632474	0.72	12	1.0	0.3397327673334701	4_char
Female	Any	Salmonella enteritis	A020	A02	38	0.8	1.1	1.51	0.56	0.28840315031266056	0.54	12	1.0	0.4074500559399857	4_char
Female	Any	Salmonella septicaemia	A021	A02	6	0.54	1.2	2.66	0.44	0.3311311214825911	0.48	1	1.0	0.42955444238272805	4_char
Male	Lung, trachea	Salmonella septicaemia	A021	A02	5	1.65	3.97	9.54	3.08	0.0010232929922807535	2.99	2	1.0	0.011438502343940496	4_char
Male	Any	Salmonella septicaemia	A021	A02	13	0.87	1.51	2.59	1.47	0.0707945784384138	1.15	2	1.0	0.20560639642760786	4_char
Male	Prostate	Salmonella septicaemia	A021	A02	5	0.6	1.43	3.44	0.8	0.20892961308540392	0.68	2	1.0	0.35420030510928163	4_char
Male	Any	Localized salmonella infection	A022	A02	5	0.43	1.03	2.48	0.07	0.4677351412871982	0.33	2	1.0	0.4857481499730109	4_char
Male	Any	Other specified salmonella infections	A028	A02	6	0.73	1.63	3.62	1.19	0.11748975549395294	0.93	1	1.0	0.2695193148549116	4_char
Male	Any	Shigellosis	A03	A00-A09	7	0.55	1.16	2.43	0.39	0.3467368504525316	0.46	1	1.0	0.436900710927097	3_char
Female	Any	Shigellosis	A03	A00-A09	6	0.42	0.94	2.09	-0.16	0.436515832240166	0.36	1	1.0	0.4747299936796938	3_char
Female	Lung, trachea	Other bacterial intestinal infections	A04	A00-A09	64	1.1	1.41	1.8	2.73	0.0031622776601683794	2.5	53	1.0	0.02712135982939871	3_char
Female	Melanoma of the skin	Other bacterial intestinal infections	A04	A00-A09	35	0.91	1.27	1.77	1.41	0.07943282347242814	1.1	53	1.0	0.21916163359351104	3_char
Male	Illdefined or unknown	Other bacterial intestinal infections	A04	A00-A09	20	1.0	1.55	2.41	1.94	0.025703957827688632	1.59	40	1.0	0.11341710848115334	3_char
Male	Oesophagus	Other bacterial intestinal infections	A04	A00-A09	8	0.49	0.98	1.96	-0.06	0.4786300923226383	0.32	40	1.0	0.4895505528438149	3_char
Male	Soft tissues	Other bacterial intestinal infections	A04	A00-A09	5	0.58	1.4	3.37	0.74	0.2290867652767773	0.64	40	1.0	0.3694858388557652	3_char
Male	Skin, squamous cell carcinoma	Other bacterial intestinal infections	A04	A00-A09	53	0.98	1.28	1.68	1.79	0.03715352290971726	1.43	40	1.0	0.14198693684069694	3_char
Female	Colon and rectum	Other bacterial intestinal infections	A04	A00-A09	64	0.62	0.79	1.01	-1.89	0.029512092266663854	1.53	53	1.0	0.12344988030391092	3_char
Female	Skin, other	Other bacterial intestinal infections	A04	A00-A09	9	1.07	2.07	4.01	2.15	0.01548816618912481	1.81	53	1.0	0.08236270339054653	3_char
Male	Larynx, epiglottis	Other bacterial intestinal infections	A04	A00-A09	5	0.5	1.21	2.92	0.42	0.33884415613920255	0.47	40	1.0	0.43342319373523763	3_char
Male	Mature B-cell neoplasms	Other bacterial intestinal infections	A04	A00-A09	39	0.79	1.08	1.48	0.48	0.31622776601683794	0.5	40	1.0	0.4220227983868491	3_char
Female	Meninges	Other bacterial intestinal infections	A04	A00-A09	20	0.93	1.45	2.25	1.64	0.05128613839913648	1.29	53	1.0	0.1715897892894832	3_char
Male	Testis	Other bacterial intestinal infections	A04	A00-A09	5	0.89	2.15	5.18	1.7	0.043651583224016584	1.36	40	1.0	0.15677395101941866	3_char
Male	Mature T and NK cell lymphomas/leukaemias	Other bacterial intestinal infections	A04	A00-A09	9	2.07	4.01	7.78	4.11	1.9952623149688786e-05	4.7	40	1.0	0.0004378525490288741	3_char
Female	Corpus uteri	Other bacterial intestinal infections	A04	A00-A09	44	0.81	1.09	1.46	0.54	0.29512092266663853	0.53	53	1.0	0.41097577616421777	3_char
Female	Digestive organs, other and unspecified	Other bacterial intestinal infections	A04	A00-A09	7	0.62	1.31	2.76	0.7	0.23988329190194904	0.62	53	1.0	0.37684047152524497	3_char
Male	Kidney	Other bacterial intestinal infections	A04	A00-A09	27	0.93	1.36	1.99	1.6	0.054954087385762455	1.26	40	1.0	0.17824754768064163	3_char
Male	Bladder and urinary tract	Other bacterial intestinal infections	A04	A00-A09	51	0.87	1.15	1.51	0.98	0.16218100973589297	0.79	40	1.0	0.31570013301974015	3_char
Male	Stomach	Other bacterial intestinal infections	A04	A00-A09	15	0.51	0.85	1.42	-0.62	0.2691534803926916	0.57	40	1.0	0.3956281955996777	3_char
Female	Liver	Other bacterial intestinal infections	A04	A00-A09	11	0.57	1.03	1.86	0.09	0.4677351412871982	0.33	53	1.0	0.4857481499730109	3_char
Male	Colon and rectum	Other bacterial intestinal infections	A04	A00-A09	61	0.7	0.91	1.17	-0.77	0.22387211385683395	0.65	40	1.0	0.3658085113504691	3_char
Female	Mature B-cell neoplasms	Other bacterial intestinal infections	A04	A00-A09	36	0.66	0.92	1.28	-0.49	0.30902954325135906	0.51	53	1.0	0.4181263106202278	3_char
Male	Liver	Other bacterial intestinal infections	A04	A00-A09	15	0.65	1.07	1.78	0.27	0.3890451449942806	0.41	40	1.0	0.45592005471917046	3_char
Female	Ovary etc.	Other bacterial intestinal infections	A04	A00-A09	22	0.61	0.93	1.42	-0.32	0.37153522909717257	0.43	53	1.0	0.4484573327516306	3_char
Female	Illdefined or unknown	Other bacterial intestinal infections	A04	A00-A09	25	0.73	1.09	1.61	0.42	0.33884415613920255	0.47	53	1.0	0.43342319373523763	3_char
Male	Non-Hodgkin lymphoma, other or unspeficied	Other bacterial intestinal infections	A04	A00-A09	6	0.62	1.39	3.1	0.8	0.20892961308540392	0.68	40	1.0	0.35420030510928163	3_char
Female	Any	Other bacterial intestinal infections	A04	A00-A09	663	0.97	1.05	1.13	1.23	0.1096478196143185	0.96	53	1.0	0.2603465268920754	3_char
Male	Brain	Other bacterial intestinal infections	A04	A00-A09	8	0.52	1.04	2.09	0.12	0.457088189614875	0.34	40	1.0	0.4823386630456141	3_char
Male	Pancreas	Other bacterial intestinal infections	A04	A00-A09	30	0.84	1.2	1.72	0.99	0.15848931924611134	0.8	40	1.0	0.3122456429358851	3_char
Female	Any haematological	Other bacterial intestinal infections	A04	A00-A09	69	0.8	1.01	1.28	0.11	0.457088189614875	0.34	53	1.0	0.4823386630456141	3_char
Female	Soft tissues	Other bacterial intestinal infections	A04	A00-A09	9	0.81	1.56	3.0	1.32	0.0933254300796991	1.03	53	1.0	0.23912072284456215	3_char
Male	Thyroid gland	Other bacterial intestinal infections	A04	A00-A09	5	0.57	1.38	3.32	0.71	0.23988329190194904	0.62	40	1.0	0.37684047152524497	3_char
Male	Acute myeloid leukaemia	Other bacterial intestinal infections	A04	A00-A09	5	0.49	1.18	2.85	0.37	0.35481338923357547	0.45	40	1.0	0.4403699494348474	3_char
Female	Kidney	Other bacterial intestinal infections	A04	A00-A09	22	0.68	1.04	1.58	0.17	0.436515832240166	0.36	53	1.0	0.4747299936796938	3_char
Female	Cervix uteri	Other bacterial intestinal infections	A04	A00-A09	5	0.35	0.83	2.01	-0.4	0.3467368504525316	0.46	53	1.0	0.436900710927097	3_char
Male	Mesothelioma	Other bacterial intestinal infections	A04	A00-A09	6	0.87	1.94	4.35	1.62	0.05370317963702527	1.27	40	1.0	0.17609943412203682	3_char
Male	Pharynx	Other bacterial intestinal infections	A04	A00-A09	6	0.62	1.38	3.07	0.78	0.21877616239495523	0.66	40	1.0	0.362099151448339	3_char
Female	Bladder and urinary tract	Other bacterial intestinal infections	A04	A00-A09	24	0.96	1.43	2.15	1.76	0.039810717055349734	1.4	53	1.0	0.1481331356773205	3_char
Male	Melanoma of the skin	Other bacterial intestinal infections	A04	A00-A09	23	0.59	0.89	1.35	-0.54	0.29512092266663853	0.53	40	1.0	0.41097577616421777	3_char
Female	Oesophagus	Other bacterial intestinal infections	A04	A00-A09	13	1.31	2.27	3.93	2.91	0.0017782794100389228	2.75	53	1.0	0.017594356014957187	3_char
Male	Gallbladder, bile ducts	Other bacterial intestinal infections	A04	A00-A09	6	0.51	1.13	2.52	0.3	0.3801893963205612	0.42	40	1.0	0.4522083314938745	3_char
Female	Stomach	Other bacterial intestinal infections	A04	A00-A09	22	0.82	1.24	1.9	1.02	0.1548816618912481	0.81	53	1.0	0.3091433078706743	3_char
Female	Myeloproliferative neoplasms	Other bacterial intestinal infections	A04	A00-A09	13	0.89	1.53	2.65	1.53	0.06309573444801933	1.2	53	1.0	0.19242715667488774	3_char
Female	Leukaemia, other or unspecified	Other bacterial intestinal infections	A04	A00-A09	5	1.17	2.86	6.96	2.31	0.010471285480508996	1.98	53	1.0	0.06364481874897643	3_char
Male	Any	Other bacterial intestinal infections	A04	A00-A09	622	1.03	1.11	1.21	2.68	0.003630780547701014	2.44	40	1.0	0.030069837315677493	3_char
Female	Pancreas	Other bacterial intestinal infections	A04	A00-A09	52	1.07	1.4	1.84	2.42	0.00776247116628692	2.11	53	1.0	0.05185475065010935	3_char
Male	Any haematological	Other bacterial intestinal infections	A04	A00-A09	68	0.91	1.15	1.46	1.16	0.12302687708123815	0.91	40	1.0	0.2761032167448284	3_char
Female	Vulva	Other bacterial intestinal infections	A04	A00-A09	8	0.72	1.44	2.89	1.02	0.1548816618912481	0.81	53	1.0	0.3091433078706743	3_char
Female	Myelodysplastic syndromes and myelodysplastic/myeloproliferative neoplasms	Other bacterial intestinal infections	A04	A00-A09	12	1.39	2.47	4.39	3.09	0.001	3.0	53	1.0	0.011238117141980988	3_char
Male	Lung, trachea	Other bacterial intestinal infections	A04	A00-A09	114	1.19	1.43	1.72	3.79	7.585775750291836e-05	4.12	40	1.0	0.00137521502255167	3_char
Male	Skin, other	Other bacterial intestinal infections	A04	A00-A09	6	0.83	1.85	4.15	1.5	0.06760829753919818	1.17	40	1.0	0.20023234880133875	3_char
Male	Prostate	Other bacterial intestinal infections	A04	A00-A09	224	0.91	1.04	1.19	0.59	0.2754228703338166	0.56	40	1.0	0.3993495406749177	3_char
Female	Gallbladder, bile ducts	Other bacterial intestinal infections	A04	A00-A09	10	0.48	0.89	1.66	-0.36	0.36307805477010135	0.44	53	1.0	0.4443447324156717	3_char
Female	Breast	Other bacterial intestinal infections	A04	A00-A09	158	0.72	0.84	0.98	-2.2	0.013803842646028845	1.86	53	1.0	0.07626084621547329	3_char
Female	Skin, squamous cell carcinoma	Other bacterial intestinal infections	A04	A00-A09	61	0.93	1.2	1.54	1.38	0.08317637711026708	1.08	53	1.0	0.2247359663913085	3_char
Female	Thyroid gland	Other bacterial intestinal infections	A04	A00-A09	12	0.59	1.04	1.83	0.13	0.44668359215096315	0.35	53	1.0	0.47862221341887673	3_char
Male	Meninges	Other bacterial intestinal infections	A04	A00-A09	6	0.64	1.44	3.21	0.88	0.19054607179632474	0.72	40	1.0	0.3397327673334701	3_char
Female	Any	Enteropathogenic Escherichia coli infection	A040	A04	6	0.41	0.9	2.01	-0.25	0.3981071705534972	0.4	1	1.0	0.45966076032953024	4_char
Male	Any	Enteropathogenic Escherichia coli infection	A040	A04	8	0.65	1.29	2.59	0.73	0.2344228815319922	0.63	1	1.0	0.3732707328080504	4_char
Female	Any	Other intestinal Escherichia coli infections	A044	A04	5	1.15	2.76	6.63	2.27	0.011748975549395297	1.93	1	1.0	0.06862229364036404	4_char
Female	Breast	Campylobacter enteritis	A045	A04	10	0.33	0.61	1.13	-1.56	0.0588843655355589	1.23	13	1.0	0.18517739614402492	4_char
Female	Any	Campylobacter enteritis	A045	A04	42	0.64	0.87	1.18	-0.91	0.18197008586099836	0.74	13	1.0	0.33253128831887796	4_char
Male	Mature B-cell neoplasms	Campylobacter enteritis	A045	A04	9	1.13	2.17	4.18	2.33	0.01	2.0	15	1.0	0.06169093510647253	4_char
Male	Skin, squamous cell carcinoma	Campylobacter enteritis	A045	A04	5	0.53	1.28	3.07	0.55	0.29512092266663853	0.53	15	1.0	0.41097577616421777	4_char
Male	Colon and rectum	Campylobacter enteritis	A045	A04	7	0.45	0.93	1.96	-0.18	0.42657951880159267	0.37	15	1.0	0.4711240236655275	4_char
Female	Skin, squamous cell carcinoma	Campylobacter enteritis	A045	A04	5	0.78	1.87	4.5	1.4	0.0812830516164099	1.09	13	1.0	0.22193567531756683	4_char
Male	Any haematological	Campylobacter enteritis	A045	A04	12	0.99	1.75	3.08	1.94	0.026302679918953815	1.58	15	1.0	0.11493113894477881	4_char
Male	Any	Campylobacter enteritis	A045	A04	65	0.78	1.0	1.27	-0.03	0.4897788193684462	0.31	15	1.0	0.4929668442566054	4_char
Male	Prostate	Campylobacter enteritis	A045	A04	26	0.75	1.11	1.63	0.52	0.3019951720402016	0.52	15	1.0	0.4147023163407321	4_char
Male	Kidney	Campylobacter enteritis	A045	A04	5	0.89	2.13	5.12	1.69	0.04570881896148749	1.34	15	1.0	0.1612314300872143	4_char
Male	Any	Enteritis due to Yersinia enterocolitica	A046	A04	13	0.69	1.19	2.05	0.64	0.2630267991895382	0.58	5	1.0	0.39163347106401497	4_char
Female	Any	Enteritis due to Yersinia enterocolitica	A046	A04	13	0.49	0.84	1.44	-0.64	0.2630267991895382	0.58	6	1.0	0.39163347106401497	4_char
Male	Prostate	Enteritis due to Yersinia enterocolitica	A046	A04	6	0.69	1.53	3.42	1.05	0.14791083881682077	0.83	5	1.0	0.30206533661406737	4_char
Male	Oesophagus	Enterocolitis due to Clostridium difficile	A047	A04	5	0.53	1.27	3.06	0.53	0.29512092266663853	0.53	24	1.0	0.41097577616421777	4_char
Female	Mature B-cell neoplasms	Enterocolitis due to Clostridium difficile	A047	A04	21	0.6	0.93	1.42	-0.35	0.36307805477010135	0.44	45	1.0	0.4443447324156717	4_char
Female	Any haematological	Enterocolitis due to Clostridium difficile	A047	A04	46	0.87	1.16	1.55	1.01	0.15848931924611134	0.8	45	1.0	0.3122456429358851	4_char
Male	Lung, trachea	Enterocolitis due to Clostridium difficile	A047	A04	72	1.41	1.78	2.24	4.86	5.888436553555884e-07	6.23	24	0.04315929571928785	1.8979461617980585e-05	4_char
Female	Pancreas	Enterocolitis due to Clostridium difficile	A047	A04	34	1.06	1.49	2.08	2.3	0.010715193052376065	1.97	45	1.0	0.06458635483338022	4_char
Female	Breast	Enterocolitis due to Clostridium difficile	A047	A04	81	0.68	0.84	1.05	-1.52	0.06456542290346556	1.19	45	1.0	0.1949302908806487	4_char
Female	Stomach	Enterocolitis due to Clostridium difficile	A047	A04	9	0.43	0.83	1.6	-0.55	0.29512092266663853	0.53	45	1.0	0.41097577616421777	4_char
Male	Kidney	Enterocolitis due to Clostridium difficile	A047	A04	15	0.94	1.57	2.61	1.74	0.04073802778041128	1.39	24	1.0	0.15024120691180662	4_char
Female	Digestive organs, other and unspecified	Enterocolitis due to Clostridium difficile	A047	A04	5	0.56	1.35	3.27	0.67	0.251188643150958	0.6	45	1.0	0.3839998247940237	4_char
Female	Bladder and urinary tract	Enterocolitis due to Clostridium difficile	A047	A04	11	0.58	1.05	1.91	0.18	0.42657951880159267	0.37	45	1.0	0.4711240236655275	4_char
Female	Melanoma of the skin	Enterocolitis due to Clostridium difficile	A047	A04	20	0.86	1.33	2.07	1.27	0.10232929922807542	0.99	45	1.0	0.2513986051793855	4_char
Female	Myelodysplastic syndromes and myelodysplastic/myeloproliferative neoplasms	Enterocolitis due to Clostridium difficile	A047	A04	9	1.43	2.77	5.37	3.02	0.0012589254117941675	2.9	45	1.0	0.013470501906197592	4_char
Female	Gallbladder, bile ducts	Enterocolitis due to Clostridium difficile	A047	A04	6	0.38	0.85	1.9	-0.39	0.3467368504525316	0.46	45	1.0	0.436900710927097	4_char
Female	Corpus uteri	Enterocolitis due to Clostridium difficile	A047	A04	26	0.81	1.19	1.75	0.87	0.19054607179632474	0.72	45	1.0	0.3397327673334701	4_char
Male	Any	Enterocolitis due to Clostridium difficile	A047	A04	329	1.1	1.23	1.37	3.7	0.00010964781961431851	3.96	24	1.0	0.0018689853345654594	4_char
Female	Liver	Enterocolitis due to Clostridium difficile	A047	A04	6	0.41	0.91	2.03	-0.24	0.40738027780411273	0.39	45	1.0	0.4634681794590988	4_char
Male	Stomach	Enterocolitis due to Clostridium difficile	A047	A04	5	0.23	0.55	1.32	-1.34	0.08912509381337455	1.05	24	1.0	0.23330918072257179	4_char
Female	Ovary etc.	Enterocolitis due to Clostridium difficile	A047	A04	11	0.47	0.85	1.54	-0.52	0.3019951720402016	0.52	45	1.0	0.4147023163407321	4_char
Female	Meninges	Enterocolitis due to Clostridium difficile	A047	A04	8	0.54	1.09	2.19	0.25	0.40738027780411273	0.39	45	1.0	0.4634681794590988	4_char
Male	Prostate	Enterocolitis due to Clostridium difficile	A047	A04	114	0.89	1.07	1.28	0.68	0.24547089156850305	0.61	24	1.0	0.38031980462750614	4_char
Female	Lung, trachea	Enterocolitis due to Clostridium difficile	A047	A04	43	1.23	1.66	2.24	3.31	0.00046773514128719813	3.33	45	1.0	0.0061251826300956205	4_char
Female	Colon and rectum	Enterocolitis due to Clostridium difficile	A047	A04	45	0.69	0.93	1.25	-0.49	0.30902954325135906	0.51	45	1.0	0.4181263106202278	4_char
Female	Skin, other	Enterocolitis due to Clostridium difficile	A047	A04	7	1.17	2.48	5.24	2.37	0.008912509381337459	2.05	45	1.0	0.05715156387621427	4_char
Male	Illdefined or unknown	Enterocolitis due to Clostridium difficile	A047	A04	15	1.29	2.15	3.58	2.95	0.001584893192461114	2.8	24	1.0	0.016158679446576344	4_char
Female	Vulva	Enterocolitis due to Clostridium difficile	A047	A04	6	0.78	1.75	3.93	1.37	0.08511380382023763	1.07	45	1.0	0.22752995298724624	4_char
Female	Any	Enterocolitis due to Clostridium difficile	A047	A04	396	1.02	1.13	1.24	2.34	0.009549925860214359	2.02	45	1.0	0.05986161087183883	4_char
Male	Melanoma of the skin	Enterocolitis due to Clostridium difficile	A047	A04	10	0.44	0.81	1.51	-0.67	0.251188643150958	0.6	24	1.0	0.3839998247940237	4_char
Male	Colon and rectum	Enterocolitis due to Clostridium difficile	A047	A04	29	0.59	0.85	1.22	-0.9	0.18620871366628675	0.73	24	1.0	0.3359879783405255	4_char
Female	Kidney	Enterocolitis due to Clostridium difficile	A047	A04	12	0.55	0.97	1.71	-0.1	0.457088189614875	0.34	45	1.0	0.4823386630456141	4_char
Female	Skin, squamous cell carcinoma	Enterocolitis due to Clostridium difficile	A047	A04	43	0.92	1.25	1.68	1.43	0.07585775750291836	1.12	45	1.0	0.21366514242473297	4_char
Female	Thyroid gland	Enterocolitis due to Clostridium difficile	A047	A04	8	0.73	1.47	2.94	1.09	0.1380384264602885	0.86	45	1.0	0.2921438688902415	4_char
Male	Mature B-cell neoplasms	Enterocolitis due to Clostridium difficile	A047	A04	20	0.72	1.11	1.72	0.47	0.31622776601683794	0.5	24	1.0	0.4220227983868491	4_char
Male	Pancreas	Enterocolitis due to Clostridium difficile	A047	A04	16	0.77	1.26	2.06	0.91	0.18197008586099836	0.74	24	1.0	0.33253128831887796	4_char
Male	Bladder and urinary tract	Enterocolitis due to Clostridium difficile	A047	A04	36	1.11	1.54	2.13	2.56	0.005248074602497728	2.28	24	1.0	0.03942780114699375	4_char
Female	Oesophagus	Enterocolitis due to Clostridium difficile	A047	A04	9	1.3	2.52	4.88	2.75	0.003019951720402016	2.52	45	1.0	0.026204257292158847	4_char
Male	Liver	Enterocolitis due to Clostridium difficile	A047	A04	5	0.29	0.69	1.67	-0.82	0.20417379446695297	0.69	24	1.0	0.3507621944837642	4_char
Male	Skin, squamous cell carcinoma	Enterocolitis due to Clostridium difficile	A047	A04	35	1.05	1.46	2.04	2.23	0.012589254117941675	1.9	24	1.0	0.07179097335832374	4_char
Male	Any haematological	Enterocolitis due to Clostridium difficile	A047	A04	35	0.85	1.19	1.66	1.03	0.15135612484362082	0.82	24	1.0	0.3054670586891315	4_char
Female	Illdefined or unknown	Enterocolitis due to Clostridium difficile	A047	A04	17	0.71	1.14	1.84	0.54	0.29512092266663853	0.53	45	1.0	0.41097577616421777	4_char
Male	Mature T and NK cell lymphomas/leukaemias	Enterocolitis due to Clostridium difficile	A047	A04	5	1.93	4.68	11.35	3.42	0.00031622776601683794	3.5	24	1.0	0.004478823982648142	4_char
Female	Myeloproliferative neoplasms	Enterocolitis due to Clostridium difficile	A047	A04	8	0.79	1.58	3.17	1.29	0.1	1.0	45	1.0	0.2482388403441035	4_char
Female	Any	Other specified bacterial intestinal infections	A048	A04	165	0.91	1.06	1.23	0.69	0.24547089156850305	0.61	24	1.0	0.38031980462750614	4_char
Male	Stomach	Other specified bacterial intestinal infections	A048	A04	6	0.61	1.37	3.04	0.76	0.22387211385683395	0.65	20	1.0	0.3658085113504691	4_char
Male	Brain	Other specified bacterial intestinal infections	A048	A04	5	1.04	2.51	6.04	2.05	0.0199526231496888	1.7	20	1.0	0.09656173745503073	4_char
Male	Prostate	Other specified bacterial intestinal infections	A048	A04	64	0.87	1.11	1.42	0.84	0.19952623149688797	0.7	20	1.0	0.3470072878123672	4_char
Female	Illdefined or unknown	Other specified bacterial intestinal infections	A048	A04	5	0.47	1.12	2.69	0.25	0.3981071705534972	0.4	24	1.0	0.45966076032953024	4_char
Female	Mature B-cell neoplasms	Other specified bacterial intestinal infections	A048	A04	11	0.65	1.17	2.11	0.52	0.3019951720402016	0.52	24	1.0	0.4147023163407321	4_char
Female	Bladder and urinary tract	Other specified bacterial intestinal infections	A048	A04	8	1.11	2.22	4.44	2.25	0.012302687708123818	1.91	24	1.0	0.07077352606286283	4_char
Male	Kidney	Other specified bacterial intestinal infections	A048	A04	5	0.39	0.94	2.27	-0.13	0.44668359215096315	0.35	20	1.0	0.47862221341887673	4_char
Female	Skin, squamous cell carcinoma	Other specified bacterial intestinal infections	A048	A04	8	0.44	0.88	1.75	-0.37	0.35481338923357547	0.45	24	1.0	0.4403699494348474	4_char
Male	Any	Other specified bacterial intestinal infections	A048	A04	167	0.96	1.12	1.3	1.45	0.07413102413009177	1.13	20	1.0	0.21100712285883794	4_char
Female	Stomach	Other specified bacterial intestinal infections	A048	A04	8	1.03	2.06	4.12	2.04	0.020892961308540396	1.68	24	1.0	0.09954170561033986	4_char
Female	Any haematological	Other specified bacterial intestinal infections	A048	A04	16	0.61	1.0	1.63	-0.01	0.5011872336272722	0.3	24	1.0	0.5011872336272722	4_char
Female	Breast	Other specified bacterial intestinal infections	A048	A04	43	0.62	0.83	1.12	-1.2	0.1148153621496883	0.94	24	1.0	0.2666220564826348	4_char
Female	Melanoma of the skin	Other specified bacterial intestinal infections	A048	A04	7	0.5	1.04	2.19	0.11	0.457088189614875	0.34	24	1.0	0.4823386630456141	4_char
Female	Colon and rectum	Other specified bacterial intestinal infections	A048	A04	13	0.41	0.7	1.21	-1.27	0.10232929922807542	0.99	24	1.0	0.2513986051793855	4_char
Female	Pancreas	Other specified bacterial intestinal infections	A048	A04	13	0.92	1.59	2.75	1.68	0.046773514128719815	1.33	24	1.0	0.16347645405867717	4_char
Male	Melanoma of the skin	Other specified bacterial intestinal infections	A048	A04	8	0.6	1.2	2.41	0.52	0.3019951720402016	0.52	20	1.0	0.4147023163407321	4_char
Male	Mature B-cell neoplasms	Other specified bacterial intestinal infections	A048	A04	9	0.5	0.96	1.85	-0.12	0.457088189614875	0.34	20	1.0	0.4823386630456141	4_char
Male	Lung, trachea	Other specified bacterial intestinal infections	A048	A04	28	0.92	1.34	1.94	1.53	0.06309573444801933	1.2	20	1.0	0.19242715667488774	4_char
Female	Ovary etc.	Other specified bacterial intestinal infections	A048	A04	7	0.56	1.17	2.46	0.41	0.33884415613920255	0.47	24	1.0	0.43342319373523763	4_char
Female	Meninges	Other specified bacterial intestinal infections	A048	A04	7	0.93	1.95	4.09	1.76	0.03890451449942807	1.41	24	1.0	0.14599899596721008	4_char
Female	Lung, trachea	Other specified bacterial intestinal infections	A048	A04	18	1.0	1.58	2.51	1.94	0.025703957827688632	1.59	24	1.0	0.11341710848115334	4_char
Male	Pancreas	Other specified bacterial intestinal infections	A048	A04	11	0.95	1.71	3.09	1.77	0.038018939632056124	1.42	20	1.0	0.14401024187759967	4_char
Male	Skin, squamous cell carcinoma	Other specified bacterial intestinal infections	A048	A04	10	0.59	1.09	2.04	0.29	0.3890451449942806	0.41	20	1.0	0.45592005471917046	4_char
Male	Bladder and urinary tract	Other specified bacterial intestinal infections	A048	A04	8	0.36	0.72	1.45	-0.91	0.18197008586099836	0.74	20	1.0	0.33253128831887796	4_char
Female	Corpus uteri	Other specified bacterial intestinal infections	A048	A04	13	0.7	1.21	2.08	0.68	0.251188643150958	0.6	24	1.0	0.3839998247940237	4_char
Male	Colon and rectum	Other specified bacterial intestinal infections	A048	A04	15	0.52	0.87	1.44	-0.54	0.29512092266663853	0.53	20	1.0	0.41097577616421777	4_char
Male	Liver	Other specified bacterial intestinal infections	A048	A04	8	1.11	2.22	4.44	2.25	0.012302687708123818	1.91	20	1.0	0.07077352606286283	4_char
Male	Any haematological	Other specified bacterial intestinal infections	A048	A04	16	0.65	1.06	1.73	0.23	0.40738027780411273	0.39	20	1.0	0.4634681794590988	4_char
Female	Melanoma of the skin	Bacterial intestinal infection, unspecified	A049	A04	5	0.69	1.65	3.96	1.11	0.1318256738556407	0.88	15	1.0	0.2859727932414593	4_char
Male	Any	Bacterial intestinal infection, unspecified	A049	A04	54	0.58	0.76	1.0	-2.0	0.022908676527677734	1.64	15	1.0	0.10547056822211932	4_char
Female	Lung, trachea	Bacterial intestinal infection, unspecified	A049	A04	8	0.89	1.77	3.55	1.62	0.05248074602497726	1.28	15	1.0	0.17372307288865993	4_char
Male	Lung, trachea	Bacterial intestinal infection, unspecified	A049	A04	8	0.43	0.86	1.71	-0.44	0.3311311214825911	0.48	15	1.0	0.42955444238272805	4_char
Male	Any haematological	Bacterial intestinal infection, unspecified	A049	A04	6	0.37	0.81	1.81	-0.51	0.30902954325135906	0.51	15	1.0	0.4181263106202278	4_char
Female	Breast	Bacterial intestinal infection, unspecified	A049	A04	21	0.67	1.02	1.57	0.1	0.457088189614875	0.34	15	1.0	0.4823386630456141	4_char
Male	Prostate	Bacterial intestinal infection, unspecified	A049	A04	19	0.47	0.74	1.16	-1.31	0.0933254300796991	1.03	15	1.0	0.23912072284456215	4_char
Male	Colon and rectum	Bacterial intestinal infection, unspecified	A049	A04	10	0.68	1.26	2.35	0.74	0.2290867652767773	0.64	15	1.0	0.3694858388557652	4_char
Female	Any	Bacterial intestinal infection, unspecified	A049	A04	57	0.66	0.86	1.11	-1.14	0.12589254117941673	0.9	15	1.0	0.27920039352916426	4_char
Female	Ovary etc.	Bacterial intestinal infection, unspecified	A049	A04	5	0.84	2.02	4.87	1.58	0.057543993733715694	1.24	15	1.0	0.18289263348131873	4_char
Female	Any	Other bacterial foodborn intoxications, not elsewhere classified	A05	A00-A09	27	1.13	1.66	2.41	2.62	0.0044668359215096305	2.35	1	1.0	0.03500820561024897	3_char
Female	Breast	Other bacterial foodborn intoxications, not elsewhere classified	A05	A00-A09	9	0.97	1.86	3.58	1.86	0.030902954325135904	1.51	1	1.0	0.12702063914652514	3_char
Male	Any	Other bacterial foodborn intoxications, not elsewhere classified	A05	A00-A09	14	0.52	0.87	1.47	-0.51	0.30902954325135906	0.51	1	1.0	0.4181263106202278	3_char
Female	Any	Foodborne staphylococcal intoxication	A050	A05	5	0.82	1.98	4.75	1.52	0.06456542290346556	1.19	0	1.0	0.1949302908806487	4_char
Female	Breast	Bacterial foodborne intoxication, unspecified	A059	A05	8	1.2	2.39	4.78	2.46	0.006918309709189363	2.16	2	1.0	0.047932461493055516	4_char
Male	Any	Bacterial foodborne intoxication, unspecified	A059	A05	13	0.59	1.01	1.74	0.04	0.4786300923226383	0.32	2	1.0	0.4895505528438149	4_char
Female	Any	Bacterial foodborne intoxication, unspecified	A059	A05	20	1.11	1.72	2.67	2.42	0.007585775750291836	2.12	2	1.0	0.05108410819713709	4_char
Female	Any haematological	Amoebiasis	A06	A00-A09	6	1.45	3.23	7.2	2.87	0.0020417379446695297	2.69	1	1.0	0.019554316301392028	3_char
Male	Any	Amoebiasis	A06	A00-A09	6	0.15	0.33	0.74	-2.69	0.0035481338923357532	2.45	2	1.0	0.029545611638121905	3_char
Female	Any	Amoebiasis	A06	A00-A09	23	0.79	1.19	1.79	0.83	0.20417379446695297	0.69	1	1.0	0.3507621944837642	3_char
Female	Any	Amoebiasis, unspecified	A069	A06	16	0.97	1.59	2.6	1.86	0.03162277660168379	1.5	1	1.0	0.1287733435757772	4_char
Female	Any	Other protozoal intestinal diseases	A07	A00-A09	14	0.59	1.0	1.69	0.0	0.5011872336272722	0.3	2	1.0	0.5011872336272722	3_char
Male	Prostate	Other protozoal intestinal diseases	A07	A00-A09	7	0.61	1.28	2.69	0.65	0.2570395782768864	0.59	1	1.0	0.3880556940370427	3_char
Male	Any	Other protozoal intestinal diseases	A07	A00-A09	16	0.69	1.13	1.84	0.47	0.31622776601683794	0.5	1	1.0	0.4220227983868491	3_char
Male	Any	Giardiasis [lambliasis]	A071	A07	7	0.4	0.83	1.74	-0.5	0.30902954325135906	0.51	2	1.0	0.4181263106202278	4_char
Female	Any	Protozoal intestinal disease, unspecified	A079	A07	8	0.96	1.92	3.84	1.84	0.03235936569296283	1.49	0	1.0	0.13074860575885944	4_char
Male	Any	Protozoal intestinal disease, unspecified	A079	A07	6	1.01	2.25	5.0	1.98	0.023442288153199226	1.63	0	1.0	0.1069531596756139	4_char
Female	Stomach	Viral and other specified intestinal infections	A08	A00-A09	24	0.85	1.27	1.89	1.14	0.12589254117941673	0.9	266	1.0	0.27920039352916426	3_char
Male	Any haematological	Viral and other specified intestinal infections	A08	A00-A09	74	0.93	1.17	1.47	1.33	0.0933254300796991	1.03	368	1.0	0.23912072284456215	3_char
Female	Digestive organs, other and unspecified	Viral and other specified intestinal infections	A08	A00-A09	7	0.48	1.02	2.16	0.06	0.4786300923226383	0.32	266	1.0	0.4895505528438149	3_char
Female	Gallbladder, bile ducts	Viral and other specified intestinal infections	A08	A00-A09	11	0.51	0.92	1.66	-0.28	0.3890451449942806	0.41	266	1.0	0.45592005471917046	3_char
Female	Ovary etc.	Viral and other specified intestinal infections	A08	A00-A09	16	0.44	0.71	1.17	-1.34	0.08912509381337455	1.05	266	1.0	0.23330918072257179	3_char
Male	Colon and rectum	Viral and other specified intestinal infections	A08	A00-A09	42	0.62	0.84	1.14	-1.13	0.1288249551693134	0.89	368	1.0	0.28263365329067364	3_char
Male	Prostate	Viral and other specified intestinal infections	A08	A00-A09	125	0.72	0.86	1.03	-1.63	0.05128613839913648	1.29	368	1.0	0.1715897892894832	3_char
Female	Myelodysplastic syndromes and myelodysplastic/myeloproliferative neoplasms	Viral and other specified intestinal infections	A08	A00-A09	14	1.46	2.5	4.26	3.35	0.00039810717055349735	3.4	266	1.0	0.00538959458177292	3_char
Male	Any	Viral and other specified intestinal infections	A08	A00-A09	459	0.9	0.99	1.08	-0.27	0.3981071705534972	0.4	368	1.0	0.45966076032953024	3_char
Female	Brain	Viral and other specified intestinal infections	A08	A00-A09	5	0.17	0.41	0.98	-2.01	0.0223872113856834	1.65	266	1.0	0.10405013687467753	3_char
Female	Acute myeloid leukaemia	Viral and other specified intestinal infections	A08	A00-A09	11	1.17	2.13	3.88	2.47	0.006760829753919818	2.17	266	1.0	0.04717583937676628	3_char
Male	Illdefined or unknown	Viral and other specified intestinal infections	A08	A00-A09	11	0.58	1.05	1.89	0.15	0.44668359215096315	0.35	368	1.0	0.47862221341887673	3_char
Female	Small intestine	Viral and other specified intestinal infections	A08	A00-A09	6	1.0	2.26	5.08	1.97	0.024547089156850298	1.61	266	1.0	0.11028435084904638	3_char
Male	Brain	Viral and other specified intestinal infections	A08	A00-A09	10	0.35	0.66	1.23	-1.31	0.09549925860214359	1.02	368	1.0	0.24205056225341015	3_char
Male	Myeloproliferative neoplasms	Viral and other specified intestinal infections	A08	A00-A09	5	0.4	0.96	2.33	-0.08	0.4677351412871982	0.33	368	1.0	0.4857481499730109	3_char
Female	Melanoma of the skin	Viral and other specified intestinal infections	A08	A00-A09	31	0.8	1.14	1.62	0.71	0.23988329190194904	0.62	266	1.0	0.37684047152524497	3_char
Female	Meninges	Viral and other specified intestinal infections	A08	A00-A09	17	0.82	1.33	2.14	1.17	0.12302687708123815	0.91	266	1.0	0.2761032167448284	3_char
Female	Skin, squamous cell carcinoma	Viral and other specified intestinal infections	A08	A00-A09	77	1.07	1.34	1.68	2.54	0.005495408738576248	2.26	266	1.0	0.0407307092217561	3_char
Male	Pancreas	Viral and other specified intestinal infections	A08	A00-A09	15	0.52	0.86	1.42	-0.6	0.2754228703338166	0.56	368	1.0	0.3993495406749177	3_char
Female	Pancreas	Viral and other specified intestinal infections	A08	A00-A09	42	0.84	1.13	1.54	0.81	0.20892961308540392	0.68	266	1.0	0.35420030510928163	3_char
Male	Kidney	Viral and other specified intestinal infections	A08	A00-A09	23	1.05	1.59	2.39	2.2	0.01412537544622754	1.85	368	1.0	0.07752297965789948	3_char
Female	Colon and rectum	Viral and other specified intestinal infections	A08	A00-A09	78	0.78	0.98	1.22	-0.2	0.4168693834703354	0.38	266	1.0	0.46737910272368577	3_char
Male	Myelodysplastic syndromes and myelodysplastic/myeloproliferative neoplasms	Viral and other specified intestinal infections	A08	A00-A09	8	1.18	2.38	4.8	2.43	0.007585775750291836	2.12	368	1.0	0.05108410819713709	3_char
Male	Lung, trachea	Viral and other specified intestinal infections	A08	A00-A09	54	0.74	0.97	1.26	-0.26	0.3981071705534972	0.4	368	1.0	0.45966076032953024	3_char
Male	Acute myeloid leukaemia	Viral and other specified intestinal infections	A08	A00-A09	7	0.71	1.5	3.18	1.06	0.14454397707459277	0.84	368	1.0	0.29899672056225207	3_char
Male	Mature B-cell neoplasms	Viral and other specified intestinal infections	A08	A00-A09	31	0.79	1.13	1.6	0.66	0.2570395782768864	0.59	368	1.0	0.3880556940370427	3_char
Female	Any	Viral and other specified intestinal infections	A08	A00-A09	667	0.98	1.06	1.15	1.57	0.0588843655355589	1.23	266	1.0	0.18517739614402492	3_char
Female	Breast	Viral and other specified intestinal infections	A08	A00-A09	154	0.84	0.98	1.15	-0.25	0.3981071705534972	0.4	266	1.0	0.45966076032953024	3_char
Male	Skin, squamous cell carcinoma	Viral and other specified intestinal infections	A08	A00-A09	29	0.62	0.89	1.29	-0.62	0.2691534803926916	0.57	368	1.0	0.3956281955996777	3_char
Male	Stomach	Viral and other specified intestinal infections	A08	A00-A09	16	0.72	1.17	1.92	0.63	0.2630267991895382	0.58	368	1.0	0.39163347106401497	3_char
Female	Soft tissues	Viral and other specified intestinal infections	A08	A00-A09	5	0.35	0.85	2.05	-0.36	0.35481338923357547	0.45	266	1.0	0.4403699494348474	3_char
Female	Corpus uteri	Viral and other specified intestinal infections	A08	A00-A09	30	0.62	0.89	1.28	-0.63	0.2630267991895382	0.58	266	1.0	0.39163347106401497	3_char
Female	Any haematological	Viral and other specified intestinal infections	A08	A00-A09	103	1.13	1.37	1.67	3.18	0.0007244359600749898	3.14	266	1.0	0.008701660716764401	3_char
Female	Myeloproliferative neoplasms	Viral and other specified intestinal infections	A08	A00-A09	12	0.84	1.48	2.62	1.35	0.08912509381337455	1.05	266	1.0	0.23330918072257179	3_char
Female	Hodgkin lymphoma	Viral and other specified intestinal infections	A08	A00-A09	6	0.48	1.07	2.42	0.17	0.42657951880159267	0.37	266	1.0	0.4711240236655275	3_char
Male	Non-Hodgkin lymphoma, other or unspeficied	Viral and other specified intestinal infections	A08	A00-A09	9	0.83	1.6	3.09	1.39	0.0812830516164099	1.09	368	1.0	0.22193567531756683	3_char
Female	Lung, trachea	Viral and other specified intestinal infections	A08	A00-A09	37	0.68	0.94	1.29	-0.41	0.33884415613920255	0.47	266	1.0	0.43342319373523763	3_char
Male	Testis	Viral and other specified intestinal infections	A08	A00-A09	15	0.47	0.79	1.32	-0.91	0.18197008586099836	0.74	368	1.0	0.33253128831887796	3_char
Male	Meninges	Viral and other specified intestinal infections	A08	A00-A09	10	1.44	2.7	5.06	3.09	0.000977237220955811	3.01	368	1.0	0.011043262736656826	3_char
Male	Liver	Viral and other specified intestinal infections	A08	A00-A09	12	0.7	1.24	2.18	0.73	0.2290867652767773	0.64	368	1.0	0.3694858388557652	3_char
Female	Liver	Viral and other specified intestinal infections	A08	A00-A09	18	1.03	1.65	2.63	2.09	0.018197008586099836	1.74	266	1.0	0.0912652076309147	3_char
Female	Thyroid gland	Viral and other specified intestinal infections	A08	A00-A09	16	0.78	1.28	2.1	1.0	0.15848931924611134	0.8	266	1.0	0.3122456429358851	3_char
Male	Hodgkin lymphoma	Viral and other specified intestinal infections	A08	A00-A09	8	0.46	0.92	1.87	-0.22	0.4168693834703354	0.38	368	1.0	0.46737910272368577	3_char
Female	Kidney	Viral and other specified intestinal infections	A08	A00-A09	18	0.56	0.89	1.42	-0.48	0.31622776601683794	0.5	266	1.0	0.4220227983868491	3_char
Female	Illdefined or unknown	Viral and other specified intestinal infections	A08	A00-A09	34	0.89	1.26	1.76	1.32	0.0933254300796991	1.03	266	1.0	0.23912072284456215	3_char
Female	Bladder and urinary tract	Viral and other specified intestinal infections	A08	A00-A09	18	0.65	1.04	1.66	0.17	0.436515832240166	0.36	266	1.0	0.4747299936796938	3_char
Male	Melanoma of the skin	Viral and other specified intestinal infections	A08	A00-A09	21	0.59	0.9	1.39	-0.47	0.31622776601683794	0.5	368	1.0	0.4220227983868491	3_char
Male	Oesophagus	Viral and other specified intestinal infections	A08	A00-A09	7	0.63	1.32	2.79	0.74	0.2290867652767773	0.64	368	1.0	0.3694858388557652	3_char
Female	Skin, other	Viral and other specified intestinal infections	A08	A00-A09	8	0.77	1.56	3.14	1.24	0.10715193052376065	0.97	266	1.0	0.25733807620626614	3_char
Male	Skin, other	Viral and other specified intestinal infections	A08	A00-A09	7	0.99	2.09	4.43	1.93	0.026915348039269153	1.57	368	1.0	0.11656584935820329	3_char
Female	Non-Hodgkin lymphoma, other or unspeficied	Viral and other specified intestinal infections	A08	A00-A09	10	0.64	1.2	2.23	0.57	0.28840315031266056	0.54	266	1.0	0.4074500559399857	3_char
Male	Bladder and urinary tract	Viral and other specified intestinal infections	A08	A00-A09	39	0.87	1.2	1.64	1.11	0.13489628825916536	0.87	368	1.0	0.289015593333982	3_char
Female	Mature B-cell neoplasms	Viral and other specified intestinal infections	A08	A00-A09	42	0.88	1.19	1.62	1.13	0.1288249551693134	0.89	266	1.0	0.28263365329067364	3_char
Female	Mature B-cell neoplasms	Rotaviral enteritis	A080	A08	6	3.52	7.87	17.6	5.03	2.454708915685029e-07	6.61	71	0.017991788997513417	8.458763045375374e-06	4_char
Male	Any	Rotaviral enteritis	A080	A08	10	0.53	0.98	1.83	-0.06	0.4786300923226383	0.32	89	1.0	0.4895505528438149	4_char
Female	Any	Rotaviral enteritis	A080	A08	20	0.81	1.26	1.95	1.03	0.15135612484362082	0.82	71	1.0	0.3054670586891315	4_char
Female	Any haematological	Rotaviral enteritis	A080	A08	10	1.77	3.31	6.17	3.75	8.709635899560814e-05	4.06	71	1.0	0.0015430813711827648	4_char
Male	Any	Acute gastroenteropathy due to Norwalk agent	A081	A08	10	0.7	1.31	2.43	0.85	0.19952623149688797	0.7	1	1.0	0.3470072878123672	4_char
Male	Prostate	Acute gastroenteropathy due to Norwalk agent	A081	A08	6	0.92	2.06	4.58	1.77	0.03890451449942807	1.41	1	1.0	0.14599899596721008	4_char
Female	Any	Acute gastroenteropathy due to Norwalk agent	A081	A08	10	0.52	0.96	1.79	-0.12	0.457088189614875	0.34	1	1.0	0.4823386630456141	4_char
Female	Any	Adenoviral enteritis	A082	A08	6	1.47	3.27	7.29	2.9	0.0018620871366628676	2.73	11	1.0	0.018212126592167716	4_char
Female	Any	Other viral enteritis	A083	A08	30	0.98	1.41	2.01	1.87	0.030902954325135904	1.51	3	1.0	0.12702063914652514	4_char
Male	Any	Other viral enteritis	A083	A08	13	0.46	0.8	1.37	-0.82	0.20892961308540392	0.68	4	1.0	0.35420030510928163	4_char
Female	Any haematological	Other viral enteritis	A083	A08	7	1.33	2.8	5.87	2.72	0.003311311214825911	2.48	3	1.0	0.02807107974678061	4_char
Female	Breast	Other viral enteritis	A083	A08	5	0.41	0.98	2.37	-0.04	0.4897788193684462	0.31	3	1.0	0.4929668442566054	4_char
Male	Non-Hodgkin lymphoma, other or unspeficied	Viral intestinal infection, unspecified	A084	A08	8	0.76	1.53	3.07	1.18	0.11748975549395294	0.93	666	1.0	0.2695193148549116	4_char
Female	Kidney	Viral intestinal infection, unspecified	A084	A08	18	0.63	1.0	1.6	0.02	0.4897788193684462	0.31	449	1.0	0.4929668442566054	4_char
Female	Skin, squamous cell carcinoma	Viral intestinal infection, unspecified	A084	A08	68	1.07	1.36	1.72	2.48	0.006606934480075957	2.18	449	1.0	0.04642462493693483	4_char
Female	Any haematological	Viral intestinal infection, unspecified	A084	A08	84	1.02	1.26	1.57	2.12	0.016982436524617443	1.77	449	1.0	0.08731254805498284	4_char
Female	Stomach	Viral intestinal infection, unspecified	A084	A08	22	0.85	1.3	1.97	1.21	0.1148153621496883	0.94	449	1.0	0.2666220564826348	4_char
Female	Gallbladder, bile ducts	Viral intestinal infection, unspecified	A084	A08	7	0.31	0.65	1.38	-1.12	0.1318256738556407	0.88	449	1.0	0.2859727932414593	4_char
Female	Digestive organs, other and unspecified	Viral intestinal infection, unspecified	A084	A08	7	0.56	1.18	2.48	0.42	0.33884415613920255	0.47	449	1.0	0.43342319373523763	4_char
Male	Testis	Viral intestinal infection, unspecified	A084	A08	15	0.5	0.84	1.4	-0.67	0.251188643150958	0.6	666	1.0	0.3839998247940237	4_char
Female	Small intestine	Viral intestinal infection, unspecified	A084	A08	6	1.13	2.55	5.73	2.26	0.012022644346174132	1.92	449	1.0	0.06969862511688943	4_char
Female	Melanoma of the skin	Viral intestinal infection, unspecified	A084	A08	27	0.76	1.12	1.63	0.57	0.28183829312644537	0.55	449	1.0	0.4036134052617732	4_char
Female	Mature B-cell neoplasms	Viral intestinal infection, unspecified	A084	A08	34	0.78	1.09	1.53	0.49	0.30902954325135906	0.51	449	1.0	0.4181263106202278	4_char
Female	Thyroid gland	Viral intestinal infection, unspecified	A084	A08	16	0.87	1.43	2.34	1.43	0.07762471166286916	1.11	449	1.0	0.21640497665855218	4_char
Female	Corpus uteri	Viral intestinal infection, unspecified	A084	A08	24	0.53	0.79	1.19	-1.13	0.1288249551693134	0.89	449	1.0	0.28263365329067364	4_char
Female	Meninges	Viral intestinal infection, unspecified	A084	A08	17	0.92	1.48	2.39	1.6	0.054954087385762455	1.26	449	1.0	0.17824754768064163	4_char
Female	Brain	Viral intestinal infection, unspecified	A084	A08	5	0.19	0.46	1.12	-1.71	0.043651583224016584	1.36	449	1.0	0.15677395101941866	4_char
Male	Any haematological	Viral intestinal infection, unspecified	A084	A08	67	0.93	1.19	1.51	1.4	0.0812830516164099	1.09	666	1.0	0.22193567531756683	4_char
Female	Ovary etc.	Viral intestinal infection, unspecified	A084	A08	13	0.37	0.65	1.12	-1.57	0.0588843655355589	1.23	449	1.0	0.18517739614402492	4_char
Male	Stomach	Viral intestinal infection, unspecified	A084	A08	16	0.8	1.31	2.15	1.08	0.1380384264602885	0.86	666	1.0	0.2921438688902415	4_char
Male	Skin, other	Viral intestinal infection, unspecified	A084	A08	5	0.69	1.67	4.04	1.13	0.1288249551693134	0.89	666	1.0	0.28263365329067364	4_char
Female	Liver	Viral intestinal infection, unspecified	A084	A08	16	1.01	1.65	2.71	1.98	0.023442288153199226	1.63	449	1.0	0.1069531596756139	4_char
Female	Colon and rectum	Viral intestinal infection, unspecified	A084	A08	73	0.82	1.03	1.3	0.26	0.3981071705534972	0.4	449	1.0	0.45966076032953024	4_char
Male	Mature B-cell neoplasms	Viral intestinal infection, unspecified	A084	A08	27	0.76	1.11	1.62	0.54	0.29512092266663853	0.53	666	1.0	0.41097577616421777	4_char
Female	Breast	Viral intestinal infection, unspecified	A084	A08	134	0.8	0.95	1.12	-0.61	0.2691534803926916	0.57	449	1.0	0.3956281955996777	4_char
Male	Pancreas	Viral intestinal infection, unspecified	A084	A08	14	0.54	0.91	1.53	-0.37	0.35481338923357547	0.45	666	1.0	0.4403699494348474	4_char
Male	Meninges	Viral intestinal infection, unspecified	A084	A08	9	1.39	2.69	5.22	2.93	0.0016982436524617442	2.77	666	1.0	0.01700447657201961	4_char
Male	Melanoma of the skin	Viral intestinal infection, unspecified	A084	A08	19	0.58	0.91	1.42	-0.43	0.3311311214825911	0.48	666	1.0	0.42955444238272805	4_char
Female	Myeloproliferative neoplasms	Viral intestinal infection, unspecified	A084	A08	10	0.75	1.4	2.62	1.06	0.14454397707459277	0.84	449	1.0	0.29899672056225207	4_char
Female	Pancreas	Viral intestinal infection, unspecified	A084	A08	39	0.87	1.19	1.63	1.08	0.14125375446227545	0.85	449	1.0	0.2957379437075091	4_char
Male	Hodgkin lymphoma	Viral intestinal infection, unspecified	A084	A08	8	0.51	1.03	2.07	0.07	0.4677351412871982	0.33	666	1.0	0.4857481499730109	4_char
Female	Acute myeloid leukaemia	Viral intestinal infection, unspecified	A084	A08	9	1.01	1.96	3.79	1.99	0.023442288153199226	1.63	449	1.0	0.1069531596756139	4_char
Male	Myelodysplastic syndromes and myelodysplastic/myeloproliferative neoplasms	Viral intestinal infection, unspecified	A084	A08	7	1.13	2.39	5.06	2.29	0.01096478196143185	1.96	666	1.0	0.06564270961881463	4_char
Female	Hodgkin lymphoma	Viral intestinal infection, unspecified	A084	A08	5	0.42	1.03	2.5	0.07	0.4786300923226383	0.32	449	1.0	0.4895505528438149	4_char
Male	Bladder and urinary tract	Viral intestinal infection, unspecified	A084	A08	36	0.9	1.25	1.74	1.35	0.08912509381337455	1.05	666	1.0	0.23330918072257179	4_char
Male	Illdefined or unknown	Viral intestinal infection, unspecified	A084	A08	9	0.5	0.96	1.86	-0.11	0.457088189614875	0.34	666	1.0	0.4823386630456141	4_char
Male	Colon and rectum	Viral intestinal infection, unspecified	A084	A08	38	0.62	0.86	1.18	-0.93	0.1778279410038923	0.75	666	1.0	0.3289063020056598	4_char
Male	Brain	Viral intestinal infection, unspecified	A084	A08	9	0.34	0.66	1.28	-1.22	0.11220184543019636	0.95	666	1.0	0.26324693536511656	4_char
Female	Lung, trachea	Viral intestinal infection, unspecified	A084	A08	33	0.67	0.94	1.32	-0.37	0.35481338923357547	0.45	449	1.0	0.4403699494348474	4_char
Female	Non-Hodgkin lymphoma, other or unspeficied	Viral intestinal infection, unspecified	A084	A08	9	0.6	1.17	2.25	0.46	0.32359365692962827	0.49	449	1.0	0.4258285231903678	4_char
Male	Lung, trachea	Viral intestinal infection, unspecified	A084	A08	52	0.8	1.05	1.38	0.33	0.37153522909717257	0.43	666	1.0	0.4484573327516306	4_char
Male	Oesophagus	Viral intestinal infection, unspecified	A084	A08	5	0.44	1.07	2.58	0.15	0.436515832240166	0.36	666	1.0	0.4747299936796938	4_char
Female	Bladder and urinary tract	Viral intestinal infection, unspecified	A084	A08	16	0.64	1.04	1.71	0.16	0.436515832240166	0.36	449	1.0	0.4747299936796938	4_char
Female	Illdefined or unknown	Viral intestinal infection, unspecified	A084	A08	30	0.87	1.25	1.79	1.2	0.1148153621496883	0.94	449	1.0	0.2666220564826348	4_char
Male	Acute myeloid leukaemia	Viral intestinal infection, unspecified	A084	A08	7	0.8	1.69	3.58	1.37	0.08511380382023763	1.07	666	1.0	0.22752995298724624	4_char
Female	Myelodysplastic syndromes and myelodysplastic/myeloproliferative neoplasms	Viral intestinal infection, unspecified	A084	A08	12	1.36	2.41	4.29	3.0	0.0013489628825916532	2.87	449	1.0	0.01419966027280701	4_char
Female	Soft tissues	Viral intestinal infection, unspecified	A084	A08	5	0.4	0.96	2.33	-0.08	0.4677351412871982	0.33	449	1.0	0.4857481499730109	4_char
Male	Any	Viral intestinal infection, unspecified	A084	A08	411	0.9	0.99	1.09	-0.23	0.40738027780411273	0.39	666	1.0	0.4634681794590988	4_char
Male	Kidney	Viral intestinal infection, unspecified	A084	A08	21	1.06	1.63	2.51	2.23	0.012882495516931342	1.89	666	1.0	0.07283981400242867	4_char
Female	Skin, other	Viral intestinal infection, unspecified	A084	A08	5	0.45	1.1	2.66	0.21	0.4168693834703354	0.38	449	1.0	0.46737910272368577	4_char
Male	Myeloproliferative neoplasms	Viral intestinal infection, unspecified	A084	A08	5	0.45	1.08	2.61	0.17	0.436515832240166	0.36	666	1.0	0.4747299936796938	4_char
Male	Skin, squamous cell carcinoma	Viral intestinal infection, unspecified	A084	A08	25	0.6	0.88	1.31	-0.61	0.2691534803926916	0.57	666	1.0	0.3956281955996777	4_char
Male	Liver	Viral intestinal infection, unspecified	A084	A08	11	0.71	1.29	2.34	0.84	0.19952623149688797	0.7	666	1.0	0.3470072878123672	4_char
Male	Prostate	Viral intestinal infection, unspecified	A084	A08	108	0.7	0.84	1.02	-1.79	0.03715352290971726	1.43	666	1.0	0.14198693684069694	4_char
Female	Any	Viral intestinal infection, unspecified	A084	A08	589	0.97	1.05	1.14	1.23	0.1096478196143185	0.96	449	1.0	0.2603465268920754	4_char
Male	Any	Other specified intestinal infections	A085	A08	20	0.71	1.1	1.7	0.43	0.33884415613920255	0.47	6	1.0	0.43342319373523763	4_char
Female	Breast	Other specified intestinal infections	A085	A08	8	0.64	1.28	2.56	0.7	0.23988329190194904	0.62	4	1.0	0.37684047152524497	4_char
Male	Prostate	Other specified intestinal infections	A085	A08	5	0.31	0.74	1.78	-0.67	0.251188643150958	0.6	6	1.0	0.3839998247940237	4_char
Female	Any	Other specified intestinal infections	A085	A08	25	0.66	0.98	1.46	-0.08	0.4677351412871982	0.33	4	1.0	0.4857481499730109	4_char
Female	Any haematological	Other specified intestinal infections	A085	A08	5	0.73	1.75	4.21	1.25	0.10471285480508996	0.98	4	1.0	0.2545412806095472	4_char
Female	Breast	Diarrhoea and gastroenteritis of presumed infectious origin	A09	A00-A09	761	0.9	0.96	1.04	-1.01	0.1548816618912481	0.81	303	1.0	0.3091433078706743	3_char
Female	Adrenal gland	Diarrhoea and gastroenteritis of presumed infectious origin	A09	A00-A09	5	1.02	2.58	6.5	2.01	0.02187761623949553	1.66	303	1.0	0.10250718418933867	3_char
Male	Pharynx	Diarrhoea and gastroenteritis of presumed infectious origin	A09	A00-A09	22	0.91	1.39	2.12	1.51	0.06456542290346556	1.19	307	1.0	0.1949302908806487	3_char
Female	Corpus uteri	Diarrhoea and gastroenteritis of presumed infectious origin	A09	A00-A09	146	0.74	0.87	1.02	-1.67	0.047863009232263824	1.32	303	1.0	0.16537591390556625	3_char
Male	Any	Diarrhoea and gastroenteritis of presumed infectious origin	A09	A00-A09	2179	0.99	1.03	1.07	1.33	0.09120108393559097	1.04	307	1.0	0.2362043620868954	3_char
Female	Lung, trachea	Diarrhoea and gastroenteritis of presumed infectious origin	A09	A00-A09	245	1.13	1.28	1.46	3.78	7.762471166286911e-05	4.11	303	1.0	0.0014023917282055686	3_char
Female	Ovary etc.	Diarrhoea and gastroenteritis of presumed infectious origin	A09	A00-A09	78	0.61	0.76	0.95	-2.39	0.008317637711026709	2.08	303	1.0	0.05427717735307182	3_char
Female	Vagina	Diarrhoea and gastroenteritis of presumed infectious origin	A09	A00-A09	9	0.93	1.85	3.68	1.76	0.03890451449942807	1.41	303	1.0	0.14599899596721008	3_char
Male	Myeloproliferative neoplasms	Diarrhoea and gastroenteritis of presumed infectious origin	A09	A00-A09	24	0.71	1.06	1.59	0.28	0.3890451449942806	0.41	307	1.0	0.45592005471917046	3_char
Female	Pancreas	Diarrhoea and gastroenteritis of presumed infectious origin	A09	A00-A09	183	0.93	1.08	1.26	1.04	0.14791083881682077	0.83	303	1.0	0.30206533661406737	3_char
Male	Bladder and urinary tract	Diarrhoea and gastroenteritis of presumed infectious origin	A09	A00-A09	168	0.86	1.0	1.17	0.06	0.4786300923226383	0.32	307	1.0	0.4895505528438149	3_char
Female	Soft tissues	Diarrhoea and gastroenteritis of presumed infectious origin	A09	A00-A09	30	0.82	1.19	1.72	0.91	0.18197008586099836	0.74	303	1.0	0.33253128831887796	3_char
Female	Pharynx	Diarrhoea and gastroenteritis of presumed infectious origin	A09	A00-A09	7	0.49	1.04	2.22	0.11	0.457088189614875	0.34	303	1.0	0.4823386630456141	3_char
Female	Colon and rectum	Diarrhoea and gastroenteritis of presumed infectious origin	A09	A00-A09	324	0.8	0.89	1.0	-1.98	0.023988329190194897	1.62	303	1.0	0.10856588996575085	3_char
Male	Mature T and NK cell lymphomas/leukaemias	Diarrhoea and gastroenteritis of presumed infectious origin	A09	A00-A09	15	1.02	1.71	2.86	2.02	0.02187761623949553	1.66	307	1.0	0.10250718418933867	3_char
Male	Stomach	Diarrhoea and gastroenteritis of presumed infectious origin	A09	A00-A09	59	0.68	0.88	1.14	-0.99	0.16218100973589297	0.79	307	1.0	0.31570013301974015	3_char
Female	Myelodysplastic syndromes and myelodysplastic/myeloproliferative neoplasms	Diarrhoea and gastroenteritis of presumed infectious origin	A09	A00-A09	46	1.46	1.99	2.71	4.37	6.165950018614822e-06	5.21	303	0.45193330661437336	0.00015557084565038671	3_char
Female	Acute myeloid leukaemia	Diarrhoea and gastroenteritis of presumed infectious origin	A09	A00-A09	21	0.64	1.0	1.54	-0.01	0.4897788193684462	0.31	303	1.0	0.4929668442566054	3_char
Female	Oesophagus	Diarrhoea and gastroenteritis of presumed infectious origin	A09	A00-A09	35	0.94	1.33	1.88	1.63	0.05128613839913648	1.29	303	1.0	0.1715897892894832	3_char
Male	Tongue	Diarrhoea and gastroenteritis of presumed infectious origin	A09	A00-A09	12	0.7	1.25	2.22	0.75	0.22387211385683395	0.65	307	1.0	0.3658085113504691	3_char
Female	Stomach	Diarrhoea and gastroenteritis of presumed infectious origin	A09	A00-A09	81	0.78	0.98	1.22	-0.22	0.4168693834703354	0.38	303	1.0	0.46737910272368577	3_char
Male	Bone	Diarrhoea and gastroenteritis of presumed infectious origin	A09	A00-A09	5	0.66	1.61	3.93	1.04	0.14791083881682077	0.83	307	1.0	0.30206533661406737	3_char
Female	Mouth, other or unspecified	Diarrhoea and gastroenteritis of presumed infectious origin	A09	A00-A09	21	0.75	1.17	1.82	0.69	0.24547089156850305	0.61	303	1.0	0.38031980462750614	3_char
Male	Gallbladder, bile ducts	Diarrhoea and gastroenteritis of presumed infectious origin	A09	A00-A09	32	1.14	1.63	2.32	2.67	0.0038018939632056127	2.42	307	1.0	0.031114316439610917	3_char
Male	Illdefined or unknown	Diarrhoea and gastroenteritis of presumed infectious origin	A09	A00-A09	84	1.39	1.73	2.16	4.88	5.370317963702533e-07	6.27	307	0.03936174551495771	1.7470814698161435e-05	3_char
Female	Kidney	Diarrhoea and gastroenteritis of presumed infectious origin	A09	A00-A09	106	0.95	1.15	1.4	1.43	0.07585775750291836	1.12	303	1.0	0.21366514242473297	3_char
Male	Acute myeloid leukaemia	Diarrhoea and gastroenteritis of presumed infectious origin	A09	A00-A09	22	0.87	1.33	2.04	1.32	0.0933254300796991	1.03	307	1.0	0.23912072284456215	3_char
Male	Skin, squamous cell carcinoma	Diarrhoea and gastroenteritis of presumed infectious origin	A09	A00-A09	174	0.92	1.07	1.25	0.9	0.18620871366628675	0.73	307	1.0	0.3359879783405255	3_char
Male	Leukaemia, other or unspecified	Diarrhoea and gastroenteritis of presumed infectious origin	A09	A00-A09	11	1.08	2.0	3.7	2.21	0.013489628825916533	1.87	307	1.0	0.07511375406788363	3_char
Female	Myeloproliferative neoplasms	Diarrhoea and gastroenteritis of presumed infectious origin	A09	A00-A09	41	0.79	1.09	1.49	0.52	0.3019951720402016	0.52	303	1.0	0.4147023163407321	3_char
Female	Cervix uteri	Diarrhoea and gastroenteritis of presumed infectious origin	A09	A00-A09	30	0.71	1.02	1.48	0.13	0.44668359215096315	0.35	303	1.0	0.47862221341887673	3_char
Female	Any	Diarrhoea and gastroenteritis of presumed infectious origin	A09	A00-A09	2992	1.02	1.06	1.1	2.89	0.0019498445997580456	2.71	303	1.0	0.01888147178481516	3_char
Female	Mature B-cell neoplasms	Diarrhoea and gastroenteritis of presumed infectious origin	A09	A00-A09	189	0.97	1.12	1.29	1.49	0.06918309709189366	1.16	303	1.0	0.20282289113836827	3_char
Female	Small intestine	Diarrhoea and gastroenteritis of presumed infectious origin	A09	A00-A09	24	1.3	1.98	3.02	3.2	0.0006918309709189362	3.16	303	1.0	0.008386991566904306	3_char
Female	Skin, squamous cell carcinoma	Diarrhoea and gastroenteritis of presumed infectious origin	A09	A00-A09	300	1.05	1.18	1.33	2.79	0.0026302679918953813	2.58	303	1.0	0.02365175959587437	3_char
Male	Mesothelioma	Diarrhoea and gastroenteritis of presumed infectious origin	A09	A00-A09	6	0.23	0.53	1.18	-1.56	0.0588843655355589	1.23	307	1.0	0.18517739614402492	3_char
Male	Any haematological	Diarrhoea and gastroenteritis of presumed infectious origin	A09	A00-A09	287	1.09	1.22	1.37	3.33	0.0004365158322401661	3.36	307	1.0	0.005789798755708102	3_char
Male	Prostate	Diarrhoea and gastroenteritis of presumed infectious origin	A09	A00-A09	653	0.77	0.83	0.9	-4.71	1.2022644346174132e-06	5.92	307	0.0881199717352833	3.609994745402839e-05	3_char
Female	Other or unspecified respiratory or intrathoracic organs	Diarrhoea and gastroenteritis of presumed infectious origin	A09	A00-A09	7	0.52	1.13	2.44	0.31	0.3801893963205612	0.42	303	1.0	0.4522083314938745	3_char
Male	Hodgkin lymphoma	Diarrhoea and gastroenteritis of presumed infectious origin	A09	A00-A09	6	0.21	0.47	1.04	-1.86	0.03162277660168379	1.5	307	1.0	0.1287733435757772	3_char
Male	Small intestine	Diarrhoea and gastroenteritis of presumed infectious origin	A09	A00-A09	24	1.56	2.36	3.58	4.08	2.290867652767775e-05	4.64	307	1.0	0.0004938504253223944	3_char
Male	Lip	Diarrhoea and gastroenteritis of presumed infectious origin	A09	A00-A09	11	0.55	1.01	1.84	0.02	0.4897788193684462	0.31	307	1.0	0.4929668442566054	3_char
Male	Melanoma of the skin	Diarrhoea and gastroenteritis of presumed infectious origin	A09	A00-A09	100	0.81	0.99	1.2	-0.14	0.44668359215096315	0.35	307	1.0	0.47862221341887673	3_char
Female	Salivary glands	Diarrhoea and gastroenteritis of presumed infectious origin	A09	A00-A09	8	0.53	1.08	2.19	0.2	0.4168693834703354	0.38	303	1.0	0.46737910272368577	3_char
Male	Brain	Diarrhoea and gastroenteritis of presumed infectious origin	A09	A00-A09	35	0.71	0.99	1.39	-0.03	0.4897788193684462	0.31	307	1.0	0.4929668442566054	3_char
Female	Thyroid gland	Diarrhoea and gastroenteritis of presumed infectious origin	A09	A00-A09	60	0.88	1.14	1.48	1.0	0.15848931924611134	0.8	303	1.0	0.3122456429358851	3_char
Male	Mature B-cell neoplasms	Diarrhoea and gastroenteritis of presumed infectious origin	A09	A00-A09	161	1.02	1.19	1.39	2.18	0.014454397707459272	1.84	307	1.0	0.0787098870704478	3_char
Male	Lung, trachea	Diarrhoea and gastroenteritis of presumed infectious origin	A09	A00-A09	331	1.02	1.13	1.27	2.26	0.011748975549395297	1.93	307	1.0	0.06862229364036404	3_char
Male	Testis	Diarrhoea and gastroenteritis of presumed infectious origin	A09	A00-A09	20	0.51	0.79	1.23	-1.05	0.14791083881682077	0.83	307	1.0	0.30206533661406737	3_char
Male	Digestive organs, other and unspecified	Diarrhoea and gastroenteritis of presumed infectious origin	A09	A00-A09	13	0.72	1.25	2.19	0.8	0.2137962089502232	0.67	307	1.0	0.3579467571612821	3_char
Female	Leukaemia, other or unspecified	Diarrhoea and gastroenteritis of presumed infectious origin	A09	A00-A09	13	0.8	1.42	2.51	1.21	0.11220184543019636	0.95	303	1.0	0.26324693536511656	3_char
Female	Gallbladder, bile ducts	Diarrhoea and gastroenteritis of presumed infectious origin	A09	A00-A09	34	0.44	0.63	0.88	-2.67	0.003715352290971724	2.43	303	1.0	0.03056990864018551	3_char
Male	Adrenal gland	Diarrhoea and gastroenteritis of presumed infectious origin	A09	A00-A09	5	1.34	3.32	8.24	2.58	0.004897788193684461	2.31	307	1.0	0.037444809184948635	3_char
Female	Illdefined or unknown	Diarrhoea and gastroenteritis of presumed infectious origin	A09	A00-A09	135	1.0	1.19	1.42	1.96	0.024547089156850298	1.61	303	1.0	0.11028435084904638	3_char
Female	Lip	Diarrhoea and gastroenteritis of presumed infectious origin	A09	A00-A09	14	0.81	1.4	2.41	1.21	0.1148153621496883	0.94	303	1.0	0.2666220564826348	3_char
Female	Non-Hodgkin lymphoma, other or unspeficied	Diarrhoea and gastroenteritis of presumed infectious origin	A09	A00-A09	25	0.56	0.83	1.24	-0.9	0.18620871366628675	0.73	303	1.0	0.3359879783405255	3_char
Female	Tongue	Diarrhoea and gastroenteritis of presumed infectious origin	A09	A00-A09	24	1.2	1.83	2.78	2.83	0.0023442288153199225	2.63	303	1.0	0.021716411908351076	3_char
Female	Vulva	Diarrhoea and gastroenteritis of presumed infectious origin	A09	A00-A09	31	0.83	1.19	1.72	0.95	0.16982436524617442	0.77	303	1.0	0.32215116855733616	3_char
Male	Pancreas	Diarrhoea and gastroenteritis of presumed infectious origin	A09	A00-A09	96	0.85	1.04	1.27	0.36	0.36307805477010135	0.44	307	1.0	0.4443447324156717	3_char
Female	Larynx, epiglottis	Diarrhoea and gastroenteritis of presumed infectious origin	A09	A00-A09	6	1.07	2.47	5.7	2.11	0.017378008287493755	1.76	303	1.0	0.08858819845818992	3_char
Male	Larynx, epiglottis	Diarrhoea and gastroenteritis of presumed infectious origin	A09	A00-A09	14	0.55	0.93	1.57	-0.28	0.3890451449942806	0.41	307	1.0	0.45592005471917046	3_char
Male	Mouth, other or unspecified	Diarrhoea and gastroenteritis of presumed infectious origin	A09	A00-A09	20	1.21	1.9	2.97	2.8	0.0025703957827688645	2.59	307	1.0	0.023256037390204164	3_char
Male	Soft tissues	Diarrhoea and gastroenteritis of presumed infectious origin	A09	A00-A09	24	1.08	1.63	2.46	2.35	0.009332543007969915	2.03	307	1.0	0.05891212985695934	3_char
Male	Colon and rectum	Diarrhoea and gastroenteritis of presumed infectious origin	A09	A00-A09	235	0.83	0.95	1.08	-0.81	0.20892961308540392	0.68	307	1.0	0.35420030510928163	3_char
Male	Myelodysplastic syndromes and myelodysplastic/myeloproliferative neoplasms	Diarrhoea and gastroenteritis of presumed infectious origin	A09	A00-A09	30	1.26	1.83	2.66	3.19	0.000707945784384138	3.15	307	1.0	0.008544193358543619	3_char
Female	Bladder and urinary tract	Diarrhoea and gastroenteritis of presumed infectious origin	A09	A00-A09	79	0.8	1.01	1.26	0.07	0.4677351412871982	0.33	303	1.0	0.4857481499730109	3_char
Female	Skin, other	Diarrhoea and gastroenteritis of presumed infectious origin	A09	A00-A09	36	1.19	1.69	2.38	2.97	0.0015135612484362087	2.82	303	1.0	0.015563478072970247	3_char
Male	Thyroid gland	Diarrhoea and gastroenteritis of presumed infectious origin	A09	A00-A09	21	0.83	1.28	1.98	1.12	0.1318256738556407	0.88	307	1.0	0.2859727932414593	3_char
Female	Acute lymphoblastic leukaemia/lymphoma	Diarrhoea and gastroenteritis of presumed infectious origin	A09	A00-A09	6	0.78	1.76	4.0	1.36	0.08709635899560805	1.06	303	1.0	0.2304095731099073	3_char
Female	Any haematological	Diarrhoea and gastroenteritis of presumed infectious origin	A09	A00-A09	361	1.05	1.17	1.3	2.91	0.0018197008586099826	2.74	303	1.0	0.01790748851125385	3_char
Male	Liver	Diarrhoea and gastroenteritis of presumed infectious origin	A09	A00-A09	70	1.1	1.39	1.77	2.72	0.003235936569296281	2.49	307	1.0	0.027604512435587862	3_char
Female	Liver	Diarrhoea and gastroenteritis of presumed infectious origin	A09	A00-A09	70	1.15	1.47	1.87	3.07	0.001071519305237606	2.97	303	1.0	0.011854642638096654	3_char
Male	Kidney	Diarrhoea and gastroenteritis of presumed infectious origin	A09	A00-A09	98	1.1	1.34	1.64	2.84	0.00223872113856834	2.65	307	1.0	0.02099105358211161	3_char
Male	Acute lymphoblastic leukaemia/lymphoma	Diarrhoea and gastroenteritis of presumed infectious origin	A09	A00-A09	9	1.0	1.95	3.82	1.96	0.025118864315095794	1.6	307	1.0	0.1119201920957414	3_char
Male	Nose, sinuses	Diarrhoea and gastroenteritis of presumed infectious origin	A09	A00-A09	8	1.05	2.14	4.37	2.09	0.018197008586099836	1.74	307	1.0	0.0912652076309147	3_char
Female	Melanoma of the skin	Diarrhoea and gastroenteritis of presumed infectious origin	A09	A00-A09	114	0.75	0.91	1.1	-1.01	0.1548816618912481	0.81	303	1.0	0.3091433078706743	3_char
Female	Female genital, other and unspecified	Diarrhoea and gastroenteritis of presumed infectious origin	A09	A00-A09	29	1.08	1.59	2.32	2.36	0.009120108393559097	2.04	303	1.0	0.05799569188841871	3_char
Female	Brain	Diarrhoea and gastroenteritis of presumed infectious origin	A09	A00-A09	31	0.56	0.8	1.14	-1.25	0.10471285480508996	0.98	303	1.0	0.2545412806095472	3_char
Male	Anus	Diarrhoea and gastroenteritis of presumed infectious origin	A09	A00-A09	6	1.02	2.33	5.32	2.01	0.0223872113856834	1.65	307	1.0	0.10405013687467753	3_char
Male	Non-Hodgkin lymphoma, other or unspeficied	Diarrhoea and gastroenteritis of presumed infectious origin	A09	A00-A09	22	0.78	1.19	1.82	0.81	0.20892961308540392	0.68	307	1.0	0.35420030510928163	3_char
Female	Meninges	Diarrhoea and gastroenteritis of presumed infectious origin	A09	A00-A09	70	0.92	1.17	1.49	1.28	0.1	1.0	303	1.0	0.2482388403441035	3_char
Male	Oesophagus	Diarrhoea and gastroenteritis of presumed infectious origin	A09	A00-A09	28	0.65	0.94	1.37	-0.32	0.37153522909717257	0.43	307	1.0	0.4484573327516306	3_char
Male	Meninges	Diarrhoea and gastroenteritis of presumed infectious origin	A09	A00-A09	16	0.59	0.98	1.6	-0.1	0.457088189614875	0.34	307	1.0	0.4823386630456141	3_char
Male	Cranial nerves	Diarrhoea and gastroenteritis of presumed infectious origin	A09	A00-A09	5	0.65	1.58	3.85	1.01	0.1548816618912481	0.81	307	1.0	0.3091433078706743	3_char
Female	Hodgkin lymphoma	Diarrhoea and gastroenteritis of presumed infectious origin	A09	A00-A09	14	0.77	1.32	2.25	1.01	0.1548816618912481	0.81	303	1.0	0.3091433078706743	3_char
Female	Mature T and NK cell lymphomas/leukaemias	Diarrhoea and gastroenteritis of presumed infectious origin	A09	A00-A09	14	0.85	1.46	2.51	1.37	0.08511380382023763	1.07	303	1.0	0.22752995298724624	3_char
Male	Skin, other	Diarrhoea and gastroenteritis of presumed infectious origin	A09	A00-A09	15	0.67	1.12	1.89	0.45	0.3311311214825911	0.48	307	1.0	0.42955444238272805	3_char
Female	Digestive organs, other and unspecified	Diarrhoea and gastroenteritis of presumed infectious origin	A09	A00-A09	41	1.08	1.49	2.06	2.4	0.008317637711026709	2.08	303	1.0	0.05427717735307182	3_char
Male	Salivary glands	Diarrhoea and gastroenteritis of presumed infectious origin	A09	A00-A09	10	1.1	2.08	3.93	2.24	0.012589254117941675	1.9	307	1.0	0.07179097335832374	3_char
Male	Colon and rectum	Respiratory tuberculosis, bacteriologically and histologically confirmed	A15	A15-A19	12	0.4	0.7	1.24	-1.22	0.1096478196143185	0.96	17	1.0	0.2603465268920754	3_char
Female	Breast	Respiratory tuberculosis, bacteriologically and histologically confirmed	A15	A15-A19	25	0.77	1.13	1.68	0.63	0.2630267991895382	0.58	12	1.0	0.39163347106401497	3_char
Male	Liver	Respiratory tuberculosis, bacteriologically and histologically confirmed	A15	A15-A19	6	0.78	1.73	3.86	1.34	0.08912509381337455	1.05	17	1.0	0.23330918072257179	3_char
Male	Skin, squamous cell carcinoma	Respiratory tuberculosis, bacteriologically and histologically confirmed	A15	A15-A19	16	1.0	1.63	2.66	1.94	0.026302679918953815	1.58	17	1.0	0.11493113894477881	3_char
Male	Illdefined or unknown	Respiratory tuberculosis, bacteriologically and histologically confirmed	A15	A15-A19	5	0.6	1.45	3.48	0.82	0.20417379446695297	0.69	17	1.0	0.3507621944837642	3_char
Male	Bladder and urinary tract	Respiratory tuberculosis, bacteriologically and histologically confirmed	A15	A15-A19	6	0.24	0.53	1.19	-1.53	0.06309573444801933	1.2	17	1.0	0.19242715667488774	3_char
Male	Any haematological	Respiratory tuberculosis, bacteriologically and histologically confirmed	A15	A15-A19	22	0.99	1.51	2.29	1.93	0.026915348039269153	1.57	17	1.0	0.11656584935820329	3_char
Male	Pancreas	Respiratory tuberculosis, bacteriologically and histologically confirmed	A15	A15-A19	8	0.63	1.26	2.51	0.64	0.2570395782768864	0.59	17	1.0	0.3880556940370427	3_char
Female	Ovary etc.	Respiratory tuberculosis, bacteriologically and histologically confirmed	A15	A15-A19	7	1.14	2.4	5.04	2.32	0.010232929922807542	1.99	12	1.0	0.06265329535478897	3_char
Male	Lung, trachea	Respiratory tuberculosis, bacteriologically and histologically confirmed	A15	A15-A19	82	3.17	3.93	4.89	12.36	2.1877616239495698e-35	34.66	17	1.603519882273837e-30	5.2402610531824744e-33	3_char
Female	Any haematological	Respiratory tuberculosis, bacteriologically and histologically confirmed	A15	A15-A19	13	0.9	1.55	2.68	1.59	0.05623413251903491	1.25	12	1.0	0.1805932937380127	3_char
Male	Acute myeloid leukaemia	Respiratory tuberculosis, bacteriologically and histologically confirmed	A15	A15-A19	5	1.98	4.78	11.53	3.48	0.0002454708915685031	3.61	17	1.0	0.0036413254396910418	3_char
Male	Stomach	Respiratory tuberculosis, bacteriologically and histologically confirmed	A15	A15-A19	8	0.83	1.67	3.34	1.45	0.07413102413009177	1.13	17	1.0	0.21100712285883794	3_char
Male	Any	Respiratory tuberculosis, bacteriologically and histologically confirmed	A15	A15-A19	215	1.31	1.5	1.71	5.91	1.7378008287493762e-09	8.76	17	0.00012737211174318553	8.62370424801527e-08	3_char
Male	Mature B-cell neoplasms	Respiratory tuberculosis, bacteriologically and histologically confirmed	A15	A15-A19	9	0.54	1.04	2.0	0.12	0.457088189614875	0.34	17	1.0	0.4823386630456141	3_char
Female	Any	Respiratory tuberculosis, bacteriologically and histologically confirmed	A15	A15-A19	95	1.01	1.23	1.51	2.04	0.020417379446695295	1.69	12	1.0	0.09812417720448047	3_char
Female	Mature B-cell neoplasms	Respiratory tuberculosis, bacteriologically and histologically confirmed	A15	A15-A19	5	0.45	1.09	2.62	0.19	0.42657951880159267	0.37	12	1.0	0.4711240236655275	3_char
Female	Lung, trachea	Respiratory tuberculosis, bacteriologically and histologically confirmed	A15	A15-A19	11	1.11	2.01	3.64	2.32	0.010232929922807542	1.99	12	1.0	0.06265329535478897	3_char
Male	Prostate	Respiratory tuberculosis, bacteriologically and histologically confirmed	A15	A15-A19	56	0.76	0.99	1.28	-0.11	0.457088189614875	0.34	17	1.0	0.4823386630456141	3_char
Male	Oesophagus	Respiratory tuberculosis, bacteriologically and histologically confirmed	A15	A15-A19	8	1.96	3.94	7.89	3.86	5.623413251903491e-05	4.25	17	1.0	0.0010683464859986168	3_char
Female	Colon and rectum	Respiratory tuberculosis, bacteriologically and histologically confirmed	A15	A15-A19	12	0.68	1.2	2.11	0.63	0.2630267991895382	0.58	12	1.0	0.39163347106401497	3_char
Female	Skin, squamous cell carcinoma	Respiratory tuberculosis, bacteriologically and histologically confirmed	A15	A15-A19	6	0.45	1.0	2.23	0.0	0.5011872336272722	0.3	12	1.0	0.5011872336272722	3_char
Male	Pharynx	Respiratory tuberculosis, bacteriologically and histologically confirmed	A15	A15-A19	5	2.05	4.93	11.88	3.56	0.00018620871366628676	3.73	17	1.0	0.0028995469870767977	3_char
Female	Colon and rectum	Tuberculosis of lung, confirmed by sputum microscopy with or without culture	A150	A15	5	0.42	1.01	2.43	0.03	0.4897788193684462	0.31	12	1.0	0.4929668442566054	4_char
Male	Any haematological	Tuberculosis of lung, confirmed by sputum microscopy with or without culture	A150	A15	9	0.67	1.29	2.48	0.76	0.22387211385683395	0.65	19	1.0	0.3658085113504691	4_char
Female	Lung, trachea	Tuberculosis of lung, confirmed by sputum microscopy with or without culture	A150	A15	5	0.79	1.89	4.54	1.42	0.07762471166286916	1.11	12	1.0	0.21640497665855218	4_char
Male	Pancreas	Tuberculosis of lung, confirmed by sputum microscopy with or without culture	A150	A15	5	0.68	1.64	3.94	1.1	0.13489628825916536	0.87	19	1.0	0.289015593333982	4_char
Male	Bladder and urinary tract	Tuberculosis of lung, confirmed by sputum microscopy with or without culture	A150	A15	5	0.39	0.94	2.27	-0.13	0.44668359215096315	0.35	19	1.0	0.47862221341887673	4_char
Male	Skin, squamous cell carcinoma	Tuberculosis of lung, confirmed by sputum microscopy with or without culture	A150	A15	9	1.04	1.99	3.83	2.07	0.019498445997580455	1.71	19	1.0	0.09524415857331953	4_char
Male	Prostate	Tuberculosis of lung, confirmed by sputum microscopy with or without culture	A150	A15	22	0.53	0.8	1.22	-1.03	0.15135612484362082	0.82	19	1.0	0.3054670586891315	4_char
Female	Breast	Tuberculosis of lung, confirmed by sputum microscopy with or without culture	A150	A15	13	0.71	1.23	2.12	0.75	0.2290867652767773	0.64	12	1.0	0.3694858388557652	4_char
Male	Lung, trachea	Tuberculosis of lung, confirmed by sputum microscopy with or without culture	A150	A15	36	2.56	3.55	4.92	7.59	1.6595869074375632e-14	13.78	19	1.216394223806362e-09	1.3822661634163204e-12	4_char
Female	Any haematological	Tuberculosis of lung, confirmed by sputum microscopy with or without culture	A150	A15	6	0.65	1.45	3.23	0.91	0.18197008586099836	0.74	12	1.0	0.33253128831887796	4_char
Female	Any	Tuberculosis of lung, confirmed by sputum microscopy with or without culture	A150	A15	51	1.03	1.36	1.79	2.18	0.014791083881682071	1.83	12	1.0	0.07995519530259514	4_char
Male	Any	Tuberculosis of lung, confirmed by sputum microscopy with or without culture	A150	A15	94	1.09	1.33	1.63	2.77	0.002818382931264455	2.55	19	1.0	0.024960533705537486	4_char
Female	Ovary etc.	Tuberculosis of lung, confirmed by sputum microscopy with or without culture	A150	A15	5	1.48	3.56	8.56	2.84	0.0022908676527677724	2.64	12	1.0	0.02134619178866182	4_char
Male	Any haematological	Tuberculosis of lung, confirmed by culture only	A151	A15	5	0.42	1.0	2.41	0.01	0.5011872336272722	0.3	11	1.0	0.5011872336272722	4_char
Male	Lung, trachea	Tuberculosis of lung, confirmed by culture only	A151	A15	32	3.19	4.52	6.39	8.52	8.128305161640994e-18	17.09	11	5.957641268224767e-13	8.53530267653978e-16	4_char
Female	Any haematological	Tuberculosis of lung, confirmed by culture only	A151	A15	8	1.44	2.88	5.76	2.99	0.0013803842646028853	2.86	8	1.0	0.014468077316469109	4_char
Male	Prostate	Tuberculosis of lung, confirmed by culture only	A151	A15	19	0.62	0.97	1.52	-0.13	0.44668359215096315	0.35	11	1.0	0.47862221341887673	4_char
Female	Any	Tuberculosis of lung, confirmed by culture only	A151	A15	32	0.87	1.23	1.74	1.18	0.12022644346174127	0.92	8	1.0	0.27282569657043027	4_char
Female	Lung, trachea	Tuberculosis of lung, confirmed by culture only	A151	A15	5	1.15	2.76	6.63	2.27	0.011748975549395297	1.93	8	1.0	0.06862229364036404	4_char
Male	Any	Tuberculosis of lung, confirmed by culture only	A151	A15	81	1.34	1.67	2.07	4.59	2.2387211385683376e-06	5.65	11	0.16408706585136631	6.335407947929201e-05	4_char
Female	Breast	Tuberculosis of lung, confirmed by culture only	A151	A15	6	0.36	0.8	1.77	-0.56	0.28840315031266056	0.54	8	1.0	0.4074500559399857	4_char
Male	Colon and rectum	Tuberculosis of lung, confirmed by culture only	A151	A15	6	0.47	1.04	2.31	0.09	0.4677351412871982	0.33	11	1.0	0.4857481499730109	4_char
Male	Any	Tuberculosis of lung, confirmed histologically	A152	A15	20	1.28	1.98	3.07	3.05	0.001122018454301963	2.95	2	1.0	0.012301921108161912	4_char
Male	Prostate	Tuberculosis of lung, confirmed histologically	A152	A15	12	1.63	2.87	5.05	3.65	0.00013182567385564074	3.88	2	1.0	0.002178125059794677	4_char
Female	Any	Tuberculosis of lung, confirmed histologically	A152	A15	7	0.69	1.45	3.05	0.99	0.16218100973589297	0.79	1	1.0	0.31570013301974015	4_char
Male	Any	Tuberculosis of lung, confirmed by unspecified means	A153	A15	6	0.81	1.81	4.03	1.45	0.07244359600749903	1.14	1	1.0	0.20836453201623206	4_char
Male	Any	Tuberculosis of intrathoracic lymph nodes, confirmed bacteriologically and histologically	A154	A15	9	0.76	1.46	2.81	1.14	0.1288249551693134	0.89	1	1.0	0.28263365329067364	4_char
Male	Lung, trachea	Tuberculous pleurisy, confirmed bacteriologically and histologically	A156	A15	8	1.78	3.57	7.13	3.6	0.00016218100973589298	3.79	2	1.0	0.0025942944366198766	4_char
Male	Any	Tuberculous pleurisy, confirmed bacteriologically and histologically	A156	A15	25	1.13	1.67	2.48	2.58	0.005011872336272725	2.3	2	1.0	0.03810634677252172	4_char
Male	Prostate	Tuberculous pleurisy, confirmed bacteriologically and histologically	A156	A15	5	0.34	0.82	1.98	-0.43	0.3311311214825911	0.48	2	1.0	0.42955444238272805	4_char
Female	Any	Tuberculous pleurisy, confirmed bacteriologically and histologically	A156	A15	9	1.05	2.02	3.88	2.11	0.017378008287493755	1.76	1	1.0	0.08858819845818992	4_char
Male	Any	Primary respiratory tuberculosis, confirmed bacteriologically and histologically	A157	A15	10	0.72	1.33	2.48	0.91	0.18197008586099836	0.74	1	1.0	0.33253128831887796	4_char
Male	Lung, trachea	Primary respiratory tuberculosis, confirmed bacteriologically and histologically	A157	A15	7	3.44	7.23	15.16	5.23	8.511380382023759e-08	7.07	1	0.006238416251004315	3.1780011467164108e-06	4_char
Male	Lung, trachea	Respiratory tuberculosis unspecified, confirmed bacteriologically and histologically	A159	A15	6	1.69	3.75	8.35	3.24	0.0006025595860743575	3.22	2	1.0	0.007534050641644495	4_char
Male	Any	Respiratory tuberculosis unspecified, confirmed bacteriologically and histologically	A159	A15	21	1.2	1.83	2.81	2.78	0.0026915348039269166	2.57	2	1.0	0.0240756704239472	4_char
Female	Any	Respiratory tuberculosis unspecified, confirmed bacteriologically and histologically	A159	A15	10	0.82	1.53	2.84	1.34	0.08912509381337455	1.05	1	1.0	0.23330918072257179	4_char
Male	Pancreas	Respiratory tuberculosis, not confirmed bacteriologically or histologically	A16	A15-A19	6	0.68	1.52	3.39	1.03	0.15135612484362082	0.82	12	1.0	0.3054670586891315	3_char
Female	Breast	Respiratory tuberculosis, not confirmed bacteriologically or histologically	A16	A15-A19	9	0.39	0.75	1.44	-0.88	0.19054607179632474	0.72	8	1.0	0.3397327673334701	3_char
Female	Any	Respiratory tuberculosis, not confirmed bacteriologically or histologically	A16	A15-A19	48	0.83	1.1	1.46	0.66	0.2570395782768864	0.59	8	1.0	0.3880556940370427	3_char
Female	Lung, trachea	Respiratory tuberculosis, not confirmed bacteriologically or histologically	A16	A15-A19	13	2.43	4.18	7.2	5.15	1.3182567385564074e-07	6.88	8	0.009662162765249189	4.762031919787673e-06	3_char
Male	Prostate	Respiratory tuberculosis, not confirmed bacteriologically or histologically	A16	A15-A19	36	0.73	1.02	1.41	0.11	0.457088189614875	0.34	12	1.0	0.4823386630456141	3_char
Male	Lung, trachea	Respiratory tuberculosis, not confirmed bacteriologically or histologically	A16	A15-A19	45	2.6	3.48	4.66	8.35	3.3884415613920345e-17	16.47	12	2.483558242422292e-12	3.4350736409713577e-15	3_char
Male	Skin, squamous cell carcinoma	Respiratory tuberculosis, not confirmed bacteriologically or histologically	A16	A15-A19	9	0.79	1.53	2.93	1.27	0.10232929922807542	0.99	12	1.0	0.2513986051793855	3_char
Male	Any	Respiratory tuberculosis, not confirmed bacteriologically or histologically	A16	A15-A19	134	1.29	1.53	1.81	4.91	4.466835921509635e-07	6.35	12	0.032739673886704866	1.468805468223637e-05	3_char
Male	Acute myeloid leukaemia	Respiratory tuberculosis, not confirmed bacteriologically or histologically	A16	A15-A19	6	4.12	9.22	20.6	5.41	3.090295432513592e-08	7.51	12	0.0022650320372608374	1.2507079167646809e-06	3_char
Male	Any haematological	Respiratory tuberculosis, not confirmed bacteriologically or histologically	A16	A15-A19	16	1.08	1.76	2.88	2.26	0.011748975549395297	1.93	12	1.0	0.06862229364036404	3_char
Male	Colon and rectum	Respiratory tuberculosis, not confirmed bacteriologically or histologically	A16	A15-A19	12	0.64	1.13	1.99	0.42	0.33884415613920255	0.47	12	1.0	0.43342319373523763	3_char
Female	Colon and rectum	Respiratory tuberculosis, not confirmed bacteriologically or histologically	A16	A15-A19	7	0.58	1.22	2.56	0.52	0.3019951720402016	0.52	8	1.0	0.4147023163407321	3_char
Male	Bladder and urinary tract	Respiratory tuberculosis, not confirmed bacteriologically or histologically	A16	A15-A19	10	0.78	1.45	2.7	1.18	0.12022644346174127	0.92	12	1.0	0.27282569657043027	3_char
Female	Any haematological	Respiratory tuberculosis, not confirmed bacteriologically or histologically	A16	A15-A19	6	0.56	1.26	2.8	0.56	0.28840315031266056	0.54	8	1.0	0.4074500559399857	3_char
Female	Colon and rectum	Tuberculosis of lung, bacteriologically and histologically negative	A160	A16	6	0.97	2.16	4.81	1.88	0.029512092266663854	1.53	5	1.0	0.12344988030391092	4_char
Female	Any	Tuberculosis of lung, bacteriologically and histologically negative	A160	A16	27	0.89	1.3	1.89	1.36	0.08709635899560805	1.06	5	1.0	0.2304095731099073	4_char
Male	Any	Tuberculosis of lung, bacteriologically and histologically negative	A160	A16	66	1.33	1.7	2.16	4.29	8.91250938133746e-06	5.05	9	0.6532423751051291	0.00021516547269602408	4_char
Male	Lung, trachea	Tuberculosis of lung, bacteriologically and histologically negative	A160	A16	24	2.81	4.19	6.26	7.02	1.148153621496884e-12	11.94	9	8.415391968761412e-08	8.122965220812174e-11	4_char
Male	Any haematological	Tuberculosis of lung, bacteriologically and histologically negative	A160	A16	9	1.17	2.24	4.31	2.42	0.00776247116628692	2.11	9	1.0	0.05185475065010935	4_char
Male	Prostate	Tuberculosis of lung, bacteriologically and histologically negative	A160	A16	20	0.82	1.27	1.97	1.08	0.14125375446227545	0.85	9	1.0	0.2957379437075091	4_char
Male	Bladder and urinary tract	Tuberculosis of lung, bacteriologically and histologically negative	A160	A16	5	0.69	1.65	3.96	1.12	0.1318256738556407	0.88	9	1.0	0.2859727932414593	4_char
Female	Breast	Tuberculosis of lung, bacteriologically and histologically negative	A160	A16	7	0.58	1.21	2.54	0.51	0.3019951720402016	0.52	5	1.0	0.4147023163407321	4_char
Female	Any	Tuberculosis of lung, bacteriological and histological examination not done	A161	A16	7	0.6	1.26	2.65	0.62	0.2691534803926916	0.57	3	1.0	0.3956281955996777	4_char
Male	Any	Tuberculosis of lung, bacteriological and histological examination not done	A161	A16	16	0.82	1.34	2.19	1.18	0.12022644346174127	0.92	4	1.0	0.27282569657043027	4_char
Male	Lung, trachea	Tuberculosis of lung, without mention of bacteriological or histological confirmation	A162	A16	7	1.37	2.87	6.03	2.79	0.0026302679918953813	2.58	5	1.0	0.02365175959587437	4_char
Male	Prostate	Tuberculosis of lung, without mention of bacteriological or histological confirmation	A162	A16	5	0.33	0.79	1.89	-0.54	0.29512092266663853	0.53	5	1.0	0.41097577616421777	4_char
Male	Colon and rectum	Tuberculosis of lung, without mention of bacteriological or histological confirmation	A162	A16	6	1.35	3.01	6.69	2.69	0.0035481338923357532	2.45	5	1.0	0.029545611638121905	4_char
Female	Any	Tuberculosis of lung, without mention of bacteriological or histological confirmation	A162	A16	6	0.33	0.74	1.65	-0.74	0.2290867652767773	0.64	4	1.0	0.3694858388557652	4_char
Male	Any	Tuberculosis of lung, without mention of bacteriological or histological confirmation	A162	A16	24	0.98	1.46	2.18	1.86	0.03162277660168379	1.5	5	1.0	0.1287733435757772	4_char
Male	Any	Tuberculous pleurisy, without mention of bacteriological or histological confirmation	A165	A16	21	0.81	1.24	1.91	1.0	0.15848931924611134	0.8	5	1.0	0.3122456429358851	4_char
Female	Any	Tuberculous pleurisy, without mention of bacteriological or histological confirmation	A165	A16	7	0.56	1.18	2.47	0.43	0.3311311214825911	0.48	3	1.0	0.42955444238272805	4_char
Male	Prostate	Tuberculous pleurisy, without mention of bacteriological or histological confirmation	A165	A16	10	0.78	1.46	2.71	1.19	0.11748975549395294	0.93	5	1.0	0.2695193148549116	4_char
Male	Lung, trachea	Tuberculous pleurisy, without mention of bacteriological or histological confirmation	A165	A16	6	1.03	2.29	5.09	2.02	0.021379620895022326	1.67	5	1.0	0.10090922232601335	4_char
Female	Any	Respiratory tuberculosis unspecified, without mention of bacteriological or histological confirmation	A169	A16	9	0.96	1.84	3.54	1.83	0.033884415613920256	1.47	1	1.0	0.13443532761839805	4_char
Male	Any	Respiratory tuberculosis unspecified, without mention of bacteriological or histological confirmation	A169	A16	21	1.18	1.81	2.77	2.72	0.003311311214825911	2.48	2	1.0	0.02807107974678061	4_char
Male	Lung, trachea	Respiratory tuberculosis unspecified, without mention of bacteriological or histological confirmation	A169	A16	5	1.31	3.14	7.54	2.56	0.005248074602497728	2.28	2	1.0	0.03942780114699375	4_char
Male	Prostate	Respiratory tuberculosis unspecified, without mention of bacteriological or histological confirmation	A169	A16	5	0.45	1.07	2.58	0.16	0.436515832240166	0.36	2	1.0	0.4747299936796938	4_char
Male	Acute myeloid leukaemia	Tuberculosis of other organs	A18	A15-A19	6	5.72	12.8	28.62	6.21	2.6302679918953814e-10	9.58	6	1.92785492465972e-05	1.4397721618071095e-08	3_char
Female	Lung, trachea	Tuberculosis of other organs	A18	A15-A19	9	0.75	1.44	2.77	1.09	0.1380384264602885	0.86	11	1.0	0.2921438688902415	3_char
Male	Melanoma of the skin	Tuberculosis of other organs	A18	A15-A19	5	0.81	1.95	4.68	1.49	0.06918309709189366	1.16	6	1.0	0.20282289113836827	3_char
Male	Prostate	Tuberculosis of other organs	A18	A15-A19	17	0.42	0.67	1.08	-1.65	0.05011872336272722	1.3	6	1.0	0.16952567395224014	3_char
Female	Stomach	Tuberculosis of other organs	A18	A15-A19	5	0.8	1.92	4.62	1.46	0.07244359600749903	1.14	11	1.0	0.20836453201623206	3_char
Female	Pancreas	Tuberculosis of other organs	A18	A15-A19	6	0.52	1.15	2.57	0.35	0.36307805477010135	0.44	11	1.0	0.4443447324156717	3_char
Female	Mature B-cell neoplasms	Tuberculosis of other organs	A18	A15-A19	9	0.91	1.74	3.35	1.67	0.047863009232263824	1.32	11	1.0	0.16537591390556625	3_char
Female	Colon and rectum	Tuberculosis of other organs	A18	A15-A19	16	0.87	1.42	2.32	1.4	0.0812830516164099	1.09	11	1.0	0.22193567531756683	3_char
Female	Any haematological	Tuberculosis of other organs	A18	A15-A19	16	1.05	1.72	2.81	2.17	0.01513561248436208	1.82	11	1.0	0.08112356248931032	3_char
Male	Bladder and urinary tract	Tuberculosis of other organs	A18	A15-A19	6	0.59	1.31	2.91	0.66	0.2570395782768864	0.59	6	1.0	0.3880556940370427	3_char
Male	Any haematological	Tuberculosis of other organs	A18	A15-A19	21	2.12	3.25	4.98	5.39	3.548133892335753e-08	7.45	6	0.0026006047363874903	1.4195440700805076e-06	3_char
Female	Any	Tuberculosis of other organs	A18	A15-A19	97	0.97	1.18	1.44	1.65	0.05011872336272722	1.3	11	1.0	0.16952567395224014	3_char
Male	Any	Tuberculosis of other organs	A18	A15-A19	70	0.97	1.23	1.56	1.74	0.04073802778041128	1.39	6	1.0	0.15024120691180662	3_char
Male	Lung, trachea	Tuberculosis of other organs	A18	A15-A19	16	1.04	1.7	2.78	2.13	0.016595869074375606	1.78	6	1.0	0.08606765894051935	3_char
Female	Breast	Tuberculosis of other organs	A18	A15-A19	21	0.59	0.9	1.38	-0.48	0.31622776601683794	0.5	11	1.0	0.4220227983868491	3_char
Male	Colon and rectum	Tuberculosis of other organs	A18	A15-A19	9	0.61	1.18	2.26	0.49	0.31622776601683794	0.5	6	1.0	0.4220227983868491	3_char
Female	Corpus uteri	Tuberculosis of other organs	A18	A15-A19	8	0.71	1.43	2.86	1.01	0.15848931924611134	0.8	11	1.0	0.3122456429358851	3_char
Female	Meninges	Tuberculosis of other organs	A18	A15-A19	5	1.14	2.74	6.59	2.25	0.012302687708123818	1.91	11	1.0	0.07077352606286283	3_char
Female	Ovary etc.	Tuberculosis of other organs	A18	A15-A19	5	0.65	1.57	3.77	1.0	0.15848931924611134	0.8	11	1.0	0.3122456429358851	3_char
Male	Skin, squamous cell carcinoma	Tuberculosis of other organs	A18	A15-A19	8	0.85	1.7	3.4	1.49	0.06760829753919818	1.17	6	1.0	0.20023234880133875	3_char
Female	Skin, squamous cell carcinoma	Tuberculosis of other organs	A18	A15-A19	12	1.03	1.81	3.19	2.05	0.0199526231496888	1.7	11	1.0	0.09656173745503073	3_char
Male	Prostate	Tuberculosis of bones and joints	A180	A18	5	0.32	0.76	1.82	-0.62	0.2691534803926916	0.57	4	1.0	0.3956281955996777	4_char
Male	Lung, trachea	Tuberculosis of bones and joints	A180	A18	6	1.15	2.55	5.68	2.29	0.01096478196143185	1.96	4	1.0	0.06564270961881463	4_char
Female	Any	Tuberculosis of bones and joints	A180	A18	18	0.74	1.18	1.87	0.69	0.24547089156850305	0.61	4	1.0	0.38031980462750614	4_char
Male	Any	Tuberculosis of bones and joints	A180	A18	21	0.8	1.23	1.89	0.95	0.16982436524617442	0.77	4	1.0	0.32215116855733616	4_char
Male	Any	Tuberculosis of genitourinary system	A181	A18	9	0.45	0.87	1.68	-0.41	0.33884415613920255	0.47	2	1.0	0.43342319373523763	4_char
Male	Prostate	Tuberculosis of genitourinary system	A181	A18	5	0.35	0.84	2.02	-0.39	0.3467368504525316	0.46	2	1.0	0.436900710927097	4_char
Female	Any	Tuberculosis of genitourinary system	A181	A18	8	0.65	1.3	2.6	0.75	0.2290867652767773	0.64	2	1.0	0.3694858388557652	4_char
Female	Lung, trachea	Tuberculous peripheral lymphadenopathy	A182	A18	5	0.7	1.68	4.03	1.16	0.12302687708123815	0.91	11	1.0	0.2761032167448284	4_char
Female	Corpus uteri	Tuberculous peripheral lymphadenopathy	A182	A18	6	1.01	2.26	5.02	1.99	0.023442288153199226	1.63	11	1.0	0.1069531596756139	4_char
Female	Mature B-cell neoplasms	Tuberculous peripheral lymphadenopathy	A182	A18	5	0.85	2.03	4.88	1.58	0.05623413251903491	1.25	11	1.0	0.1805932937380127	4_char
Female	Colon and rectum	Tuberculous peripheral lymphadenopathy	A182	A18	11	1.12	2.02	3.65	2.34	0.009772372209558112	2.01	11	1.0	0.06077777013997131	4_char
Female	Any	Tuberculous peripheral lymphadenopathy	A182	A18	44	0.86	1.15	1.54	0.92	0.1778279410038923	0.75	11	1.0	0.3289063020056598	4_char
Male	Prostate	Tuberculous peripheral lymphadenopathy	A182	A18	6	0.34	0.75	1.66	-0.72	0.2344228815319922	0.63	3	1.0	0.3732707328080504	4_char
Male	Any haematological	Tuberculous peripheral lymphadenopathy	A182	A18	13	3.61	6.22	10.72	6.58	2.29086765276777e-11	10.64	3	1.679091446096137e-06	1.426585765587202e-09	4_char
Female	Skin, squamous cell carcinoma	Tuberculous peripheral lymphadenopathy	A182	A18	5	0.64	1.54	3.7	0.96	0.16595869074375605	0.78	11	1.0	0.3190040187265899	4_char
Male	Any	Tuberculous peripheral lymphadenopathy	A182	A18	28	1.07	1.55	2.25	2.33	0.009772372209558112	2.01	3	1.0	0.06077777013997131	4_char
Female	Breast	Tuberculous peripheral lymphadenopathy	A182	A18	11	0.56	1.01	1.82	0.02	0.4897788193684462	0.31	11	1.0	0.4929668442566054	4_char
Female	Any haematological	Tuberculous peripheral lymphadenopathy	A182	A18	9	1.04	2.01	3.86	2.09	0.018197008586099836	1.74	11	1.0	0.0912652076309147	4_char
Male	Any	Tuberculosis of intestines, peritoneum and mesenteric glands	A183	A18	5	0.59	1.41	3.38	0.76	0.22387211385683395	0.65	0	1.0	0.3658085113504691	4_char
Female	Any	Tuberculosis of intestines, peritoneum and mesenteric glands	A183	A18	6	0.98	2.18	4.85	1.91	0.028183829312644536	1.55	1	1.0	0.11995434466466995	4_char
Female	Any	Tuberculosis of skin and subcutaneous tissue	A184	A18	18	0.82	1.31	2.08	1.14	0.1288249551693134	0.89	4	1.0	0.28263365329067364	4_char
Female	Breast	Tuberculosis of skin and subcutaneous tissue	A184	A18	5	0.5	1.2	2.89	0.41	0.33884415613920255	0.47	4	1.0	0.43342319373523763	4_char
Male	Any	Tuberculosis of skin and subcutaneous tissue	A184	A18	5	0.31	0.74	1.77	-0.68	0.24547089156850305	0.61	2	1.0	0.38031980462750614	4_char
Male	Any	Tuberculosis of other specified organs	A188	A18	8	0.84	1.69	3.38	1.48	0.06918309709189366	1.16	1	1.0	0.20282289113836827	4_char
Female	Any	Tuberculosis of other specified organs	A188	A18	8	0.53	1.07	2.13	0.18	0.42657951880159267	0.37	2	1.0	0.4711240236655275	4_char
Female	Any	Miliary tuberculosis	A19	A15-A19	7	0.51	1.07	2.25	0.18	0.42657951880159267	0.37	1	1.0	0.4711240236655275	3_char
Male	Any	Miliary tuberculosis	A19	A15-A19	10	0.81	1.5	2.79	1.28	0.1	1.0	0	1.0	0.2482388403441035	3_char
Female	Any	Miliary tuberculosis, unspecified	A199	A19	5	0.65	1.56	3.75	1.0	0.15848931924611134	0.8	1	1.0	0.3122456429358851	4_char
Male	Any	Miliary tuberculosis, unspecified	A199	A19	6	0.96	2.14	4.76	1.86	0.03162277660168379	1.5	0	1.0	0.1287733435757772	4_char
Male	Any	Tularaemia	A21	A20-A28	58	0.78	1.0	1.3	0.03	0.4897788193684462	0.31	2	1.0	0.4929668442566054	3_char
Male	Any haematological	Tularaemia	A21	A20-A28	7	0.57	1.2	2.51	0.47	0.31622776601683794	0.5	2	1.0	0.4220227983868491	3_char
Female	Breast	Tularaemia	A21	A20-A28	11	0.48	0.86	1.56	-0.49	0.30902954325135906	0.51	2	1.0	0.4181263106202278	3_char
Male	Prostate	Tularaemia	A21	A20-A28	31	1.05	1.49	2.12	2.22	0.013182567385564075	1.88	2	1.0	0.07400553588579341	3_char
Male	Mature B-cell neoplasms	Tularaemia	A21	A20-A28	5	0.57	1.38	3.31	0.72	0.23988329190194904	0.62	2	1.0	0.37684047152524497	3_char
Female	Any	Tularaemia	A21	A20-A28	30	0.57	0.82	1.17	-1.11	0.13489628825916536	0.87	2	1.0	0.289015593333982	3_char
Male	Any	Ulceroglandular tularaemia	A210	A21	12	0.4	0.7	1.23	-1.24	0.10715193052376065	0.97	2	1.0	0.25733807620626614	4_char
Male	Prostate	Ulceroglandular tularaemia	A210	A21	6	0.43	0.96	2.13	-0.11	0.457088189614875	0.34	2	1.0	0.4823386630456141	4_char
Female	Any	Ulceroglandular tularaemia	A210	A21	9	0.42	0.81	1.56	-0.63	0.2630267991895382	0.58	1	1.0	0.39163347106401497	4_char
Male	Any	Tularaemia, unspecified	A219	A21	41	0.9	1.23	1.67	1.32	0.0933254300796991	1.03	3	1.0	0.23912072284456215	4_char
Female	Breast	Tularaemia, unspecified	A219	A21	8	0.48	0.97	1.93	-0.09	0.4677351412871982	0.33	4	1.0	0.4857481499730109	4_char
Female	Any	Tularaemia, unspecified	A219	A21	16	0.41	0.68	1.1	-1.56	0.0588843655355589	1.23	4	1.0	0.18517739614402492	4_char
Male	Prostate	Tularaemia, unspecified	A219	A21	22	1.22	1.86	2.82	2.9	0.0018620871366628676	2.73	3	1.0	0.018212126592167716	4_char
Male	Lung, trachea	Erysipeloid	A26	A20-A28	5	1.29	3.09	7.43	2.52	0.005754399373371567	2.24	1	1.0	0.04216422094084464	3_char
Male	Any	Erysipeloid	A26	A20-A28	11	0.46	0.83	1.5	-0.6	0.2754228703338166	0.56	1	1.0	0.3993495406749177	3_char
Female	Any	Erysipeloid	A26	A20-A28	9	0.83	1.6	3.07	1.41	0.07943282347242814	1.1	1	1.0	0.21916163359351104	3_char
Female	Any	Cutaneous erysipeloid	A260	A26	8	1.07	2.15	4.3	2.16	0.01513561248436208	1.82	2	1.0	0.08112356248931032	4_char
Female	Any	Infection due to other mycobacteria	A31	A30-A49	51	0.73	0.97	1.27	-0.24	0.40738027780411273	0.39	6	1.0	0.4634681794590988	3_char
Male	Colon and rectum	Infection due to other mycobacteria	A31	A30-A49	6	0.57	1.26	2.81	0.57	0.28183829312644537	0.55	4	1.0	0.4036134052617732	3_char
Female	Skin, squamous cell carcinoma	Infection due to other mycobacteria	A31	A30-A49	5	0.49	1.18	2.84	0.37	0.35481338923357547	0.45	6	1.0	0.4403699494348474	3_char
Female	Breast	Infection due to other mycobacteria	A31	A30-A49	12	0.47	0.83	1.47	-0.63	0.2630267991895382	0.58	6	1.0	0.39163347106401497	3_char
Female	Any haematological	Infection due to other mycobacteria	A31	A30-A49	7	0.57	1.2	2.51	0.48	0.31622776601683794	0.5	6	1.0	0.4220227983868491	3_char
Female	Mature B-cell neoplasms	Infection due to other mycobacteria	A31	A30-A49	5	0.64	1.53	3.68	0.95	0.16982436524617442	0.77	6	1.0	0.32215116855733616	3_char
Male	Any	Infection due to other mycobacteria	A31	A30-A49	55	1.12	1.46	1.9	2.81	0.002454708915685031	2.61	4	1.0	0.022433652116600294	3_char
Female	Colon and rectum	Infection due to other mycobacteria	A31	A30-A49	10	0.77	1.43	2.66	1.13	0.1288249551693134	0.89	6	1.0	0.28263365329067364	3_char
Male	Skin, squamous cell carcinoma	Infection due to other mycobacteria	A31	A30-A49	7	1.11	2.34	4.9	2.24	0.012589254117941675	1.9	4	1.0	0.07179097335832374	3_char
Male	Prostate	Infection due to other mycobacteria	A31	A30-A49	18	0.75	1.19	1.89	0.73	0.2344228815319922	0.63	4	1.0	0.3732707328080504	3_char
Male	Lung, trachea	Infection due to other mycobacteria	A31	A30-A49	18	1.93	3.07	4.87	4.75	1.0232929922807537e-06	5.99	4	0.07500225986921784	3.116005810935515e-05	3_char
Male	Any haematological	Infection due to other mycobacteria	A31	A30-A49	7	0.82	1.71	3.59	1.42	0.07762471166286916	1.11	4	1.0	0.21640497665855218	3_char
Female	Corpus uteri	Infection due to other mycobacteria	A31	A30-A49	5	0.59	1.41	3.39	0.77	0.21877616239495523	0.66	6	1.0	0.362099151448339	3_char
Female	Colon and rectum	Pulmonary mycobacterial infection	A310	A31	7	0.57	1.19	2.5	0.46	0.32359365692962827	0.49	9	1.0	0.4258285231903678	4_char
Female	Any haematological	Pulmonary mycobacterial infection	A310	A31	5	0.43	1.02	2.46	0.05	0.4786300923226383	0.32	9	1.0	0.4895505528438149	4_char
Male	Any haematological	Pulmonary mycobacterial infection	A310	A31	5	0.69	1.65	3.97	1.12	0.1318256738556407	0.88	6	1.0	0.2859727932414593	4_char
Male	Lung, trachea	Pulmonary mycobacterial infection	A310	A31	15	2.04	3.39	5.63	4.73	1.1481536214968817e-06	5.94	6	0.08415391968761395	3.461699699202548e-05	4_char
Female	Breast	Pulmonary mycobacterial infection	A310	A31	9	0.42	0.81	1.55	-0.64	0.2570395782768864	0.59	9	1.0	0.3880556940370427	4_char
Female	Any	Pulmonary mycobacterial infection	A310	A31	39	0.67	0.91	1.25	-0.58	0.28183829312644537	0.55	9	1.0	0.4036134052617732	4_char
Female	Skin, squamous cell carcinoma	Pulmonary mycobacterial infection	A310	A31	5	0.57	1.36	3.27	0.69	0.24547089156850305	0.61	9	1.0	0.38031980462750614	4_char
Male	Prostate	Pulmonary mycobacterial infection	A310	A31	14	0.71	1.2	2.02	0.68	0.251188643150958	0.6	6	1.0	0.3839998247940237	4_char
Male	Skin, squamous cell carcinoma	Pulmonary mycobacterial infection	A310	A31	6	1.21	2.7	6.01	2.43	0.007585775750291836	2.12	6	1.0	0.05108410819713709	4_char
Male	Any	Pulmonary mycobacterial infection	A310	A31	42	1.05	1.42	1.92	2.27	0.01148153621496883	1.94	6	1.0	0.06763697129690888	4_char
Female	Colon and rectum	Other mycobacterial infections	A3189	A31	6	17.28	38.48	85.68	8.94	1.995262314968883e-19	18.7	0	1.462427513756443e-14	2.3176347286155986e-17	4_char
Female	Any	Other mycobacterial infections	A3189	A31	8	2.95	5.9	11.8	5.02	2.570395782768865e-07	6.59	0	0.018839715889804393	8.832496900986589e-06	4_char
Male	Any	Mycobacterial infection, unspecified	A319	A31	10	0.93	1.72	3.21	1.72	0.04265795188015926	1.37	1	1.0	0.15456864658178135	4_char
Female	Any	Mycobacterial infection, unspecified	A319	A31	10	0.59	1.1	2.04	0.3	0.3801893963205612	0.42	1	1.0	0.4522083314938745	4_char
Female	Any	Listeriosis	A32	A30-A49	7	0.89	1.86	3.9	1.64	0.05011872336272722	1.3	1	1.0	0.16952567395224014	3_char
Male	Any	Listeriosis	A32	A30-A49	8	0.63	1.25	2.5	0.63	0.2630267991895382	0.58	0	1.0	0.39163347106401497	3_char
Male	Any	Listerial septicaemia	A327	A32	6	0.77	1.71	3.81	1.32	0.0933254300796991	1.03	1	1.0	0.23912072284456215	4_char
Female	Any	Whooping cough	A37	A30-A49	8	0.7	1.41	2.82	0.97	0.16595869074375605	0.78	3	1.0	0.3190040187265899	3_char
Male	Any	Whooping cough	A37	A30-A49	6	0.44	0.99	2.19	-0.03	0.4897788193684462	0.31	4	1.0	0.4929668442566054	3_char
Female	Any	Whooping cough, unspecified	A379	A37	5	0.62	1.5	3.6	0.91	0.18197008586099836	0.74	4	1.0	0.33253128831887796	4_char
Male	Any	Meningococcal infection	A39	A30-A49	6	0.42	0.93	2.08	-0.17	0.436515832240166	0.36	2	1.0	0.4747299936796938	3_char
Female	Any	Meningococcal infection	A39	A30-A49	7	0.48	1.0	2.1	0.0	0.5011872336272722	0.3	2	1.0	0.5011872336272722	3_char
Female	Any	Acute meningococcaemia	A392	A39	5	1.01	2.43	5.84	1.98	0.023442288153199226	1.63	1	1.0	0.1069531596756139	4_char
Female	Breast	Streptococcal septicaemia	A40	A30-A49	32	0.62	0.88	1.25	-0.7	0.23988329190194904	0.62	14	1.0	0.37684047152524497	3_char
Female	Any haematological	Streptococcal septicaemia	A40	A30-A49	38	2.13	2.93	4.03	6.61	1.9054607179632443e-11	10.72	14	1.39660743323116e-06	1.1947026802661761e-09	3_char
Female	Illdefined or unknown	Streptococcal septicaemia	A40	A30-A49	8	0.94	1.88	3.76	1.78	0.038018939632056124	1.42	14	1.0	0.14401024187759967	3_char
Male	Skin, squamous cell carcinoma	Streptococcal septicaemia	A40	A30-A49	28	1.46	2.12	3.08	3.97	3.63078054770101e-05	4.44	19	1.0	0.0007390115530234533	3_char
Male	Illdefined or unknown	Streptococcal septicaemia	A40	A30-A49	10	1.24	2.31	4.31	2.64	0.004073802778041126	2.39	19	1.0	0.03271495284502294	3_char
Male	Kidney	Streptococcal septicaemia	A40	A30-A49	12	0.96	1.68	2.97	1.8	0.03548133892335755	1.45	19	1.0	0.13817569397946397	3_char
Female	Lung, trachea	Streptococcal septicaemia	A40	A30-A49	12	0.76	1.35	2.37	1.03	0.15135612484362082	0.82	14	1.0	0.3054670586891315	3_char
Female	Acute myeloid leukaemia	Streptococcal septicaemia	A40	A30-A49	5	2.22	5.35	12.89	3.73	9.549925860214369e-05	4.02	14	1.0	0.0016677670143540914	3_char
Male	Any haematological	Streptococcal septicaemia	A40	A30-A49	34	1.2	1.68	2.36	3.03	0.001202264434617413	2.92	19	1.0	0.013008557976864966	3_char
Male	Pancreas	Streptococcal septicaemia	A40	A30-A49	9	0.54	1.03	1.98	0.09	0.4677351412871982	0.33	19	1.0	0.4857481499730109	3_char
Female	Myelodysplastic syndromes and myelodysplastic/myeloproliferative neoplasms	Streptococcal septicaemia	A40	A30-A49	6	2.97	6.65	14.89	4.61	2.0417379446695273e-06	5.69	14	0.14964918265455301	5.841107831949766e-05	3_char
Male	Mouth, other or unspecified	Streptococcal septicaemia	A40	A30-A49	5	1.94	4.68	11.29	3.43	0.0003019951720402016	3.52	19	1.0	0.00432234644301632	3_char
Male	Any	Streptococcal septicaemia	A40	A30-A49	269	1.25	1.4	1.58	5.56	1.3803842646028838e-08	7.86	19	0.0010117526467406837	5.947987341215072e-07	3_char
Male	Liver	Streptococcal septicaemia	A40	A30-A49	13	1.55	2.67	4.6	3.53	0.00020892961308540387	3.68	19	1.0	0.0031923068565967642	3_char
Female	Colon and rectum	Streptococcal septicaemia	A40	A30-A49	25	1.1	1.62	2.4	2.42	0.00776247116628692	2.11	14	1.0	0.05185475065010935	3_char
Female	Corpus uteri	Streptococcal septicaemia	A40	A30-A49	12	0.87	1.53	2.7	1.48	0.06918309709189366	1.16	14	1.0	0.20282289113836827	3_char
Female	Mature B-cell neoplasms	Streptococcal septicaemia	A40	A30-A49	21	1.84	2.82	4.33	4.74	1.071519305237607e-06	5.97	14	0.07853700747739041	3.252049999063785e-05	3_char
Female	Stomach	Streptococcal septicaemia	A40	A30-A49	6	0.81	1.81	4.03	1.45	0.07413102413009177	1.13	14	1.0	0.21100712285883794	3_char
Male	Melanoma of the skin	Streptococcal septicaemia	A40	A30-A49	11	0.66	1.2	2.17	0.6	0.2754228703338166	0.56	19	1.0	0.3993495406749177	3_char
Female	Kidney	Streptococcal septicaemia	A40	A30-A49	6	0.65	1.46	3.25	0.92	0.1778279410038923	0.75	14	1.0	0.3289063020056598	3_char
Male	Lung, trachea	Streptococcal septicaemia	A40	A30-A49	51	1.38	1.82	2.4	4.27	9.549925860214369e-06	5.02	19	0.6999618159244122	0.00022874569147856606	3_char
Male	Mature B-cell neoplasms	Streptococcal septicaemia	A40	A30-A49	27	1.49	2.17	3.17	4.01	3.0199517204020192e-05	4.52	19	1.0	0.000629364120974882	3_char
Female	Pancreas	Streptococcal septicaemia	A40	A30-A49	11	0.86	1.56	2.81	1.47	0.0707945784384138	1.15	14	1.0	0.20560639642760786	3_char
Female	Melanoma of the skin	Streptococcal septicaemia	A40	A30-A49	6	0.49	1.09	2.42	0.2	0.4168693834703354	0.38	14	1.0	0.46737910272368577	3_char
Female	Ovary etc.	Streptococcal septicaemia	A40	A30-A49	7	0.73	1.52	3.2	1.11	0.13489628825916536	0.87	14	1.0	0.289015593333982	3_char
Female	Liver	Streptococcal septicaemia	A40	A30-A49	10	2.68	5.0	9.31	5.06	2.0417379446695275e-07	6.69	14	0.014964918265455303	7.156823656363128e-06	3_char
Male	Prostate	Streptococcal septicaemia	A40	A30-A49	74	0.76	0.96	1.2	-0.39	0.3467368504525316	0.46	19	1.0	0.436900710927097	3_char
Male	Stomach	Streptococcal septicaemia	A40	A30-A49	10	0.89	1.66	3.09	1.6	0.054954087385762455	1.26	19	1.0	0.17824754768064163	3_char
Female	Any	Streptococcal septicaemia	A40	A30-A49	169	1.33	1.54	1.79	5.64	8.709635899560797e-09	8.06	14	0.0006383727632583086	3.906810056660395e-07	3_char
Female	Skin, squamous cell carcinoma	Streptococcal septicaemia	A40	A30-A49	18	1.2	1.91	3.03	2.74	0.003090295432513592	2.51	14	1.0	0.02665684403037351	3_char
Female	Bladder and urinary tract	Streptococcal septicaemia	A40	A30-A49	5	0.66	1.58	3.79	1.02	0.1548816618912481	0.81	14	1.0	0.3091433078706743	3_char
Male	Colon and rectum	Streptococcal septicaemia	A40	A30-A49	42	1.32	1.79	2.42	3.75	8.912509381337459e-05	4.05	19	1.0	0.001573319785898673	3_char
Male	Bladder and urinary tract	Streptococcal septicaemia	A40	A30-A49	17	0.7	1.13	1.82	0.52	0.3019951720402016	0.52	19	1.0	0.4147023163407321	3_char
Male	Brain	Streptococcal septicaemia	A40	A30-A49	7	1.17	2.46	5.18	2.38	0.008709635899560805	2.06	19	1.0	0.05618489379143718	3_char
Male	Prostate	Septicaemia due to streptococcus, group A	A400	A40	9	0.45	0.86	1.66	-0.44	0.3311311214825911	0.48	5	1.0	0.42955444238272805	4_char
Female	Corpus uteri	Septicaemia due to streptococcus, group A	A400	A40	5	1.77	4.24	10.2	3.23	0.0006165950018614823	3.21	4	1.0	0.007671588976648674	4_char
Female	Breast	Septicaemia due to streptococcus, group A	A400	A40	5	0.35	0.83	2.0	-0.41	0.33884415613920255	0.47	4	1.0	0.43342319373523763	4_char
Male	Any	Septicaemia due to streptococcus, group A	A400	A40	31	0.84	1.2	1.7	1.01	0.15848931924611134	0.8	5	1.0	0.3122456429358851	4_char
Male	Skin, squamous cell carcinoma	Septicaemia due to streptococcus, group A	A400	A40	5	1.3	3.12	7.5	2.54	0.005495408738576248	2.26	5	1.0	0.0407307092217561	4_char
Male	Lung, trachea	Septicaemia due to streptococcus, group A	A400	A40	8	1.08	2.16	4.32	2.18	0.014791083881682071	1.83	5	1.0	0.07995519530259514	4_char
Female	Any	Septicaemia due to streptococcus, group A	A400	A40	23	0.92	1.38	2.08	1.56	0.06025595860743578	1.22	4	1.0	0.1875673356889495	4_char
Female	Any	Septicaemia due to streptococcus, group B	A401	A40	16	1.07	1.74	2.84	2.22	0.013182567385564075	1.88	2	1.0	0.07400553588579341	4_char
Female	Any haematological	Septicaemia due to streptococcus, group B	A401	A40	5	1.65	3.96	9.51	3.07	0.0010471285480508996	2.98	2	1.0	0.011641026380917744	4_char
Male	Any	Septicaemia due to streptococcus, group B	A401	A40	18	0.82	1.29	2.05	1.09	0.1380384264602885	0.86	1	1.0	0.2921438688902415	4_char
Male	Any	Septicaemia due to streptococcus, group D	A402	A40	5	0.66	1.58	3.79	1.02	0.1548816618912481	0.81	0	1.0	0.3091433078706743	4_char
Female	Any haematological	Septicaemia due to Streptococcus pneumoniae	A403	A40	16	1.81	2.95	4.82	4.32	7.76247116628691e-06	5.11	14	0.5689503241329992	0.00019034805089762435	4_char
Male	Illdefined or unknown	Septicaemia due to Streptococcus pneumoniae	A403	A40	5	1.35	3.25	7.81	2.63	0.004265795188015926	2.37	22	1.0	0.03383415845748591	4_char
Female	Breast	Septicaemia due to Streptococcus pneumoniae	A403	A40	14	0.51	0.86	1.46	-0.55	0.28840315031266056	0.54	14	1.0	0.4074500559399857	4_char
Female	Colon and rectum	Septicaemia due to Streptococcus pneumoniae	A403	A40	10	0.84	1.57	2.91	1.42	0.07762471166286916	1.11	14	1.0	0.21640497665855218	4_char
Female	Liver	Septicaemia due to Streptococcus pneumoniae	A403	A40	8	4.91	9.84	19.73	6.44	5.888436553555884e-11	10.23	14	4.315929571928785e-06	3.4890295650192277e-09	4_char
Male	Prostate	Septicaemia due to Streptococcus pneumoniae	A403	A40	23	0.51	0.77	1.16	-1.24	0.10715193052376065	0.97	22	1.0	0.25733807620626614	4_char
Male	Any	Septicaemia due to Streptococcus pneumoniae	A403	A40	118	1.34	1.61	1.92	5.14	1.380384264602884e-07	6.86	22	0.010117526467406837	4.974201803051542e-06	4_char
Male	Bladder and urinary tract	Septicaemia due to Streptococcus pneumoniae	A403	A40	10	0.98	1.83	3.4	1.91	0.028183829312644536	1.55	22	1.0	0.11995434466466995	4_char
Female	Skin, squamous cell carcinoma	Septicaemia due to Streptococcus pneumoniae	A403	A40	7	0.92	1.92	4.04	1.73	0.04168693834703355	1.38	14	1.0	0.15230766891709407	4_char
Male	Mature B-cell neoplasms	Septicaemia due to Streptococcus pneumoniae	A403	A40	21	2.94	4.52	6.94	6.9	2.6302679918953816e-12	11.58	22	1.92785492465972e-07	1.8067993670662794e-10	4_char
Male	Stomach	Septicaemia due to Streptococcus pneumoniae	A403	A40	5	0.94	2.26	5.43	1.82	0.034673685045253165	1.46	22	1.0	0.13636356416761447	4_char
Male	Skin, squamous cell carcinoma	Septicaemia due to Streptococcus pneumoniae	A403	A40	9	1.06	2.03	3.91	2.12	0.016982436524617443	1.77	22	1.0	0.08731254805498284	4_char
Female	Mature B-cell neoplasms	Septicaemia due to Streptococcus pneumoniae	A403	A40	10	1.74	3.24	6.03	3.72	0.0001	4.0	14	1.0	0.0017356144920672508	4_char
Male	Any haematological	Septicaemia due to Streptococcus pneumoniae	A403	A40	21	1.78	2.73	4.19	4.59	2.1877616239495517e-06	5.66	22	0.1603519882273824	6.215193342146604e-05	4_char
Male	Colon and rectum	Septicaemia due to Streptococcus pneumoniae	A403	A40	10	0.6	1.12	2.09	0.37	0.35481338923357547	0.45	22	1.0	0.4403699494348474	4_char
Female	Any	Septicaemia due to Streptococcus pneumoniae	A403	A40	81	1.3	1.62	2.01	4.32	7.943282347242822e-06	5.1	14	0.5822028796411626	0.00019439161256800088	4_char
Male	Lung, trachea	Septicaemia due to Streptococcus pneumoniae	A403	A40	29	1.92	2.77	3.99	5.48	2.1379620895022325e-08	7.67	22	0.0015670193135006612	8.928884977211745e-07	4_char
Female	Lung, trachea	Septicaemia due to Streptococcus pneumoniae	A403	A40	9	1.25	2.41	4.64	2.64	0.004168693834703355	2.38	14	1.0	0.03326920890838223	4_char
Female	Pancreas	Other streptococcal septicaemia	A408	A40	6	1.63	3.62	8.07	3.15	0.0008128305161640995	3.09	4	1.0	0.00953985791549202	4_char
Male	Any haematological	Other streptococcal septicaemia	A408	A40	6	0.47	1.05	2.34	0.12	0.44668359215096315	0.35	5	1.0	0.47862221341887673	4_char
Female	Any	Other streptococcal septicaemia	A408	A40	24	0.76	1.13	1.69	0.61	0.2691534803926916	0.57	4	1.0	0.3956281955996777	4_char
Male	Liver	Other streptococcal septicaemia	A408	A40	6	1.91	4.27	9.51	3.55	0.00019498445997580456	3.71	5	1.0	0.003009980200911246	4_char
Male	Colon and rectum	Other streptococcal septicaemia	A408	A40	17	1.59	2.56	4.11	3.87	5.495408738576248e-05	4.26	5	1.0	0.0010502893963336274	4_char
Male	Prostate	Other streptococcal septicaemia	A408	A40	25	0.8	1.18	1.74	0.81	0.20892961308540392	0.68	5	1.0	0.35420030510928163	4_char
Female	Any haematological	Other streptococcal septicaemia	A408	A40	8	1.39	2.77	5.55	2.88	0.001995262314968879	2.7	4	1.0	0.01920708581240399	4_char
Female	Breast	Other streptococcal septicaemia	A408	A40	5	0.29	0.71	1.7	-0.77	0.21877616239495523	0.66	4	1.0	0.362099151448339	4_char
Male	Lung, trachea	Other streptococcal septicaemia	A408	A40	6	0.33	0.74	1.66	-0.72	0.2344228815319922	0.63	5	1.0	0.3732707328080504	4_char
Male	Melanoma of the skin	Other streptococcal septicaemia	A408	A40	5	0.83	2.0	4.81	1.55	0.06025595860743578	1.22	5	1.0	0.1875673356889495	4_char
Male	Any	Other streptococcal septicaemia	A408	A40	67	1.02	1.29	1.64	2.1	0.018197008586099836	1.74	5	1.0	0.0912652076309147	4_char
Male	Skin, squamous cell carcinoma	Other streptococcal septicaemia	A408	A40	5	0.48	1.16	2.78	0.33	0.37153522909717257	0.43	5	1.0	0.4484573327516306	4_char
Female	Mature B-cell neoplasms	Streptococcal septicaemia, unspecified	A409	A40	6	2.28	5.08	11.33	3.98	3.467368504525317e-05	4.46	3	1.0	0.0007100887804950631	4_char
Male	Colon and rectum	Streptococcal septicaemia, unspecified	A409	A40	8	1.0	2.01	4.02	1.97	0.024547089156850298	1.61	5	1.0	0.11028435084904638	4_char
Female	Any haematological	Streptococcal septicaemia, unspecified	A409	A40	9	2.28	4.38	8.43	4.43	4.677351412871981e-06	5.33	3	0.34282647180645187	0.00012174235504490477	4_char
Male	Skin, squamous cell carcinoma	Streptococcal septicaemia, unspecified	A409	A40	6	1.19	2.64	5.89	2.38	0.008709635899560805	2.06	5	1.0	0.05618489379143718	4_char
Male	Prostate	Streptococcal septicaemia, unspecified	A409	A40	15	0.69	1.15	1.91	0.54	0.29512092266663853	0.53	5	1.0	0.41097577616421777	4_char
Male	Lung, trachea	Streptococcal septicaemia, unspecified	A409	A40	9	0.98	1.88	3.62	1.9	0.028840315031266057	1.54	5	1.0	0.12171652503118821	4_char
Male	Any	Streptococcal septicaemia, unspecified	A409	A40	43	0.95	1.28	1.73	1.63	0.05128613839913648	1.29	5	1.0	0.1715897892894832	4_char
Female	Any	Streptococcal septicaemia, unspecified	A409	A40	32	1.31	1.86	2.63	3.51	0.00022908676527677723	3.64	3	1.0	0.0034337248386424107	4_char
Female	Breast	Streptococcal septicaemia, unspecified	A409	A40	7	0.61	1.27	2.67	0.64	0.2630267991895382	0.58	3	1.0	0.39163347106401497	4_char
Male	Liver	Other septicaemia	A41	A30-A49	57	2.0	2.6	3.39	7.09	6.606934480075964e-13	12.18	59	4.842552627171678e-08	4.761605336451994e-11	3_char
Female	Tongue	Other septicaemia	A41	A30-A49	7	0.88	1.85	3.93	1.61	0.05370317963702527	1.27	70	1.0	0.17609943412203682	3_char
Female	Oesophagus	Other septicaemia	A41	A30-A49	15	1.18	1.98	3.3	2.6	0.004677351412871981	2.33	70	1.0	0.036189852402243414	3_char
Female	Thyroid gland	Other septicaemia	A41	A30-A49	21	1.05	1.61	2.48	2.17	0.014791083881682071	1.83	70	1.0	0.07995519530259514	3_char
Male	Prostate	Other septicaemia	A41	A30-A49	315	0.8	0.9	1.0	-1.96	0.025118864315095794	1.6	59	1.0	0.1119201920957414	3_char
Female	Colon and rectum	Other septicaemia	A41	A30-A49	112	0.89	1.07	1.29	0.74	0.2290867652767773	0.64	70	1.0	0.3694858388557652	3_char
Female	Meninges	Other septicaemia	A41	A30-A49	22	0.86	1.31	1.99	1.24	0.10715193052376065	0.97	70	1.0	0.25733807620626614	3_char
Male	Mature B-cell neoplasms	Other septicaemia	A41	A30-A49	72	1.02	1.28	1.62	2.1	0.01778279410038923	1.75	59	1.0	0.08988895817848473	3_char
Female	Ovary etc.	Other septicaemia	A41	A30-A49	18	0.39	0.61	0.98	-2.07	0.019498445997580455	1.71	70	1.0	0.09524415857331953	3_char
Male	Digestive organs, other and unspecified	Other septicaemia	A41	A30-A49	8	0.91	1.85	3.73	1.71	0.043651583224016584	1.36	59	1.0	0.15677395101941866	3_char
Female	Breast	Other septicaemia	A41	A30-A49	199	0.78	0.89	1.03	-1.56	0.0588843655355589	1.23	70	1.0	0.18517739614402492	3_char
Female	Skin, squamous cell carcinoma	Other septicaemia	A41	A30-A49	86	0.99	1.23	1.52	1.91	0.028183829312644536	1.55	70	1.0	0.11995434466466995	3_char
Male	Acute myeloid leukaemia	Other septicaemia	A41	A30-A49	18	1.88	3.01	4.82	4.59	2.1877616239495517e-06	5.66	59	0.1603519882273824	6.215193342146604e-05	3_char
Female	Leukaemia, other or unspecified	Other septicaemia	A41	A30-A49	5	0.93	2.26	5.51	1.79	0.03630780547701014	1.44	70	1.0	0.14006213697039255	3_char
Male	Small intestine	Other septicaemia	A41	A30-A49	7	0.73	1.55	3.27	1.15	0.12589254117941673	0.9	59	1.0	0.27920039352916426	3_char
Female	Any	Other septicaemia	A41	A30-A49	876	1.09	1.16	1.24	4.44	4.466835921509635e-06	5.35	70	0.3273967388670487	0.00011663581719524356	3_char
Male	Stomach	Other septicaemia	A41	A30-A49	30	0.74	1.06	1.52	0.32	0.37153522909717257	0.43	59	1.0	0.4484573327516306	3_char
Female	Mature B-cell neoplasms	Other septicaemia	A41	A30-A49	61	0.96	1.24	1.59	1.65	0.05011872336272722	1.3	70	1.0	0.16952567395224014	3_char
Male	Mature T and NK cell lymphomas/leukaemias	Other septicaemia	A41	A30-A49	11	1.77	3.23	5.9	3.81	6.918309709189363e-05	4.16	59	1.0	0.0012743842928751806	3_char
Female	Non-Hodgkin lymphoma, other or unspeficied	Other septicaemia	A41	A30-A49	15	1.2	2.0	3.34	2.67	0.0038018939632056127	2.42	70	1.0	0.031114316439610917	3_char
Female	Pancreas	Other septicaemia	A41	A30-A49	84	1.4	1.74	2.16	4.99	2.951209226666384e-07	6.53	70	0.02163088802685126	1.002358110604785e-05	3_char
Female	Any haematological	Other septicaemia	A41	A30-A49	133	1.33	1.58	1.88	5.23	8.709635899560814e-08	7.06	70	0.006383727632583098	3.2421166239629758e-06	3_char
Male	Oesophagus	Other septicaemia	A41	A30-A49	23	1.18	1.79	2.7	2.76	0.002951209226666387	2.53	59	1.0	0.0257878970277197	3_char
Male	Mouth, other or unspecified	Other septicaemia	A41	A30-A49	8	0.9	1.81	3.64	1.66	0.04897788193684462	1.31	59	1.0	0.167498780168021	3_char
Female	Bladder and urinary tract	Other septicaemia	A41	A30-A49	33	1.06	1.5	2.12	2.3	0.010715193052376065	1.97	70	1.0	0.06458635483338022	3_char
Female	Brain	Other septicaemia	A41	A30-A49	11	0.58	1.06	1.92	0.18	0.42657951880159267	0.37	70	1.0	0.4711240236655275	3_char
Female	Mouth, other or unspecified	Other septicaemia	A41	A30-A49	6	0.52	1.16	2.61	0.37	0.35481338923357547	0.45	70	1.0	0.4403699494348474	3_char
Female	Vulva	Other septicaemia	A41	A30-A49	8	0.54	1.09	2.18	0.23	0.40738027780411273	0.39	70	1.0	0.4634681794590988	3_char
Female	Lung, trachea	Other septicaemia	A41	A30-A49	106	1.51	1.83	2.22	6.15	3.8904514499428046e-10	9.41	70	2.8515063902355786e-05	2.08595931985046e-08	3_char
Male	Melanoma of the skin	Other septicaemia	A41	A30-A49	40	0.72	0.99	1.35	-0.07	0.4677351412871982	0.33	59	1.0	0.4857481499730109	3_char
Male	Any	Other septicaemia	A41	A30-A49	1035	1.17	1.24	1.32	6.89	2.8183829312644492e-12	11.55	59	2.065733769470278e-07	1.9287897007192139e-10	3_char
Male	Myeloproliferative neoplasms	Other septicaemia	A41	A30-A49	14	0.91	1.55	2.63	1.62	0.05248074602497726	1.28	59	1.0	0.17372307288865993	3_char
Female	Gallbladder, bile ducts	Other septicaemia	A41	A30-A49	17	0.71	1.15	1.86	0.57	0.28183829312644537	0.55	70	1.0	0.4036134052617732	3_char
Male	Any haematological	Other septicaemia	A41	A30-A49	147	1.4	1.65	1.94	6.02	8.709635899560796e-10	9.06	59	6.383727632583086e-05	4.4955828398472436e-08	3_char
Female	Acute myeloid leukaemia	Other septicaemia	A41	A30-A49	15	1.62	2.71	4.53	3.8	7.244359600749906e-05	4.14	70	1.0	0.0013231381433764374	3_char
Female	Cervix uteri	Other septicaemia	A41	A30-A49	8	0.57	1.15	2.32	0.4	0.3467368504525316	0.46	70	1.0	0.436900710927097	3_char
Male	Larynx, epiglottis	Other septicaemia	A41	A30-A49	6	0.41	0.91	2.03	-0.23	0.40738027780411273	0.39	59	1.0	0.4634681794590988	3_char
Female	Soft tissues	Other septicaemia	A41	A30-A49	9	0.63	1.22	2.35	0.58	0.28183829312644537	0.55	70	1.0	0.4036134052617732	3_char
Female	Kidney	Other septicaemia	A41	A30-A49	34	0.9	1.26	1.77	1.36	0.08709635899560805	1.06	70	1.0	0.2304095731099073	3_char
Female	Small intestine	Other septicaemia	A41	A30-A49	6	0.7	1.58	3.54	1.1	0.13489628825916536	0.87	70	1.0	0.289015593333982	3_char
Female	Liver	Other septicaemia	A41	A30-A49	36	1.89	2.64	3.69	5.72	5.248074602497734e-09	8.28	70	0.0003846576279900714	2.4376275538027337e-07	3_char
Male	Illdefined or unknown	Other septicaemia	A41	A30-A49	26	0.84	1.24	1.83	1.1	0.13489628825916536	0.87	59	1.0	0.289015593333982	3_char
Male	Bladder and urinary tract	Other septicaemia	A41	A30-A49	85	0.97	1.2	1.49	1.69	0.04570881896148749	1.34	59	1.0	0.1612314300872143	3_char
Female	Illdefined or unknown	Other septicaemia	A41	A30-A49	43	1.04	1.4	1.9	2.2	0.01412537544622754	1.85	70	1.0	0.07752297965789948	3_char
Male	Brain	Other septicaemia	A41	A30-A49	10	0.46	0.86	1.6	-0.47	0.31622776601683794	0.5	59	1.0	0.4220227983868491	3_char
Female	Melanoma of the skin	Other septicaemia	A41	A30-A49	32	0.66	0.93	1.32	-0.41	0.33884415613920255	0.47	70	1.0	0.43342319373523763	3_char
Male	Kidney	Other septicaemia	A41	A30-A49	42	0.99	1.34	1.82	1.89	0.028840315031266057	1.54	59	1.0	0.12171652503118821	3_char
Female	Corpus uteri	Other septicaemia	A41	A30-A49	53	0.8	1.04	1.37	0.31	0.3801893963205612	0.42	70	1.0	0.4522083314938745	3_char
Male	Tongue	Other septicaemia	A41	A30-A49	8	1.1	2.22	4.48	2.23	0.012882495516931342	1.89	59	1.0	0.07283981400242867	3_char
Male	Myelodysplastic syndromes and myelodysplastic/myeloproliferative neoplasms	Other septicaemia	A41	A30-A49	22	2.15	3.3	5.07	5.46	2.4547089156850285e-08	7.61	59	0.0017991788997513416	1.0096402355506968e-06	3_char
Male	Lip	Other septicaemia	A41	A30-A49	9	1.04	2.01	3.89	2.06	0.019498445997580455	1.71	59	1.0	0.09524415857331953	3_char
Male	Skin, squamous cell carcinoma	Other septicaemia	A41	A30-A49	108	1.32	1.6	1.94	4.83	6.760829753919819e-07	6.17	59	0.04955350168135531	2.1488942619841853e-05	3_char
Male	Meninges	Other septicaemia	A41	A30-A49	8	0.62	1.24	2.49	0.61	0.2754228703338166	0.56	59	1.0	0.3993495406749177	3_char
Female	Myeloproliferative neoplasms	Other septicaemia	A41	A30-A49	12	0.61	1.08	1.92	0.28	0.3890451449942806	0.41	70	1.0	0.45592005471917046	3_char
Male	Colon and rectum	Other septicaemia	A41	A30-A49	130	1.02	1.21	1.44	2.17	0.01513561248436208	1.82	59	1.0	0.08112356248931032	3_char
Male	Skin, other	Other septicaemia	A41	A30-A49	7	0.63	1.33	2.82	0.75	0.22387211385683395	0.65	59	1.0	0.3658085113504691	3_char
Male	Pancreas	Other septicaemia	A41	A30-A49	58	1.12	1.46	1.89	2.84	0.00223872113856834	2.65	59	1.0	0.02099105358211161	3_char
Male	Lung, trachea	Other septicaemia	A41	A30-A49	199	1.34	1.54	1.77	6.03	8.317637711026709e-10	9.08	59	6.0964125602970266e-05	4.2962738268477986e-08	3_char
Female	Myelodysplastic syndromes and myelodysplastic/myeloproliferative neoplasms	Other septicaemia	A41	A30-A49	26	2.85	4.25	6.32	7.12	5.370317963702532e-13	12.27	70	3.936174551495771e-08	3.904935070928344e-11	3_char
Male	Gallbladder, bile ducts	Other septicaemia	A41	A30-A49	12	0.81	1.43	2.53	1.22	0.11220184543019636	0.95	59	1.0	0.26324693536511656	3_char
Male	Soft tissues	Other septicaemia	A41	A30-A49	6	0.48	1.07	2.39	0.16	0.436515832240166	0.36	59	1.0	0.4747299936796938	3_char
Male	Non-Hodgkin lymphoma, other or unspeficied	Other septicaemia	A41	A30-A49	10	0.8	1.5	2.8	1.27	0.10232929922807542	0.99	59	1.0	0.2513986051793855	3_char
Female	Stomach	Other septicaemia	A41	A30-A49	22	0.62	0.95	1.45	-0.24	0.40738027780411273	0.39	70	1.0	0.4634681794590988	3_char
Female	Female genital, other and unspecified	Other septicaemia	A41	A30-A49	5	0.38	0.91	2.21	-0.2	0.4168693834703354	0.38	70	1.0	0.46737910272368577	3_char
Male	Anus	Other septicaemia	A41	A30-A49	5	1.96	4.82	11.86	3.42	0.0003090295432513592	3.51	59	1.0	0.00440153913187104	3_char
Female	Skin, other	Other septicaemia	A41	A30-A49	8	0.67	1.35	2.71	0.83	0.20417379446695297	0.69	70	1.0	0.3507621944837642	3_char
Male	Pharynx	Other septicaemia	A41	A30-A49	10	0.81	1.51	2.83	1.3	0.09549925860214359	1.02	59	1.0	0.24205056225341015	3_char
Female	Digestive organs, other and unspecified	Other septicaemia	A41	A30-A49	15	1.21	2.04	3.41	2.7	0.0034673685045253167	2.46	70	1.0	0.029034705191269633	3_char
Female	Mature B-cell neoplasms	Septicaemia due to Staphylococcus aureus	A410	A41	7	0.55	1.15	2.41	0.36	0.35481338923357547	0.45	13	1.0	0.4403699494348474	4_char
Female	Liver	Septicaemia due to Staphylococcus aureus	A410	A41	6	1.63	3.65	8.14	3.16	0.0007943282347242813	3.1	13	1.0	0.009369212739638913	4_char
Male	Liver	Septicaemia due to Staphylococcus aureus	A410	A41	16	2.2	3.6	5.89	5.1	1.6595869074375596e-07	6.78	22	0.012163942238063594	5.881983674111989e-06	4_char
Female	Oesophagus	Septicaemia due to Staphylococcus aureus	A410	A41	5	2.32	5.6	13.52	3.84	6.165950018614822e-05	4.21	13	1.0	0.0011546584226223133	4_char
Male	Stomach	Septicaemia due to Staphylococcus aureus	A410	A41	5	0.38	0.92	2.21	-0.19	0.42657951880159267	0.37	22	1.0	0.4711240236655275	4_char
Male	Any	Septicaemia due to Staphylococcus aureus	A410	A41	226	1.1	1.25	1.42	3.33	0.0004365158322401661	3.36	22	1.0	0.005789798755708102	4_char
Male	Myeloproliferative neoplasms	Septicaemia due to Staphylococcus aureus	A410	A41	6	1.48	3.3	7.36	2.91	0.0018197008586099826	2.74	22	1.0	0.01790748851125385	4_char
Male	Skin, squamous cell carcinoma	Septicaemia due to Staphylococcus aureus	A410	A41	25	1.41	2.08	3.09	3.66	0.00012589254117941674	3.9	22	1.0	0.0020980658948943497	4_char
Female	Skin, squamous cell carcinoma	Septicaemia due to Staphylococcus aureus	A410	A41	11	0.8	1.45	2.61	1.22	0.1096478196143185	0.96	13	1.0	0.2603465268920754	4_char
Female	Corpus uteri	Septicaemia due to Staphylococcus aureus	A410	A41	8	0.62	1.24	2.47	0.6	0.2754228703338166	0.56	13	1.0	0.3993495406749177	4_char
Female	Any haematological	Septicaemia due to Staphylococcus aureus	A410	A41	23	1.46	2.21	3.32	3.79	7.585775750291836e-05	4.12	13	1.0	0.00137521502255167	4_char
Female	Any	Septicaemia due to Staphylococcus aureus	A410	A41	111	0.96	1.16	1.4	1.57	0.057543993733715694	1.24	13	1.0	0.18289263348131873	4_char
Female	Colon and rectum	Septicaemia due to Staphylococcus aureus	A410	A41	7	0.27	0.56	1.17	-1.54	0.06165950018614822	1.21	13	1.0	0.1899757478727031	4_char
Male	Kidney	Septicaemia due to Staphylococcus aureus	A410	A41	10	0.83	1.55	2.89	1.39	0.08317637711026708	1.08	22	1.0	0.2247359663913085	4_char
Male	Colon and rectum	Septicaemia due to Staphylococcus aureus	A410	A41	16	0.45	0.74	1.21	-1.2	0.1148153621496883	0.94	22	1.0	0.2666220564826348	4_char
Female	Myelodysplastic syndromes and myelodysplastic/myeloproliferative neoplasms	Septicaemia due to Staphylococcus aureus	A410	A41	5	2.87	6.94	16.77	4.31	8.31763771102671e-06	5.08	13	0.6096412560297026	0.00020240413546802877	4_char
Male	Myelodysplastic syndromes and myelodysplastic/myeloproliferative neoplasms	Septicaemia due to Staphylococcus aureus	A410	A41	7	2.59	5.46	11.51	4.46	4.168693834703355e-06	5.38	22	0.30554441461458237	0.00010978958484174718	4_char
Male	Mature B-cell neoplasms	Septicaemia due to Staphylococcus aureus	A410	A41	13	0.65	1.12	1.92	0.4	0.3467368504525316	0.46	22	1.0	0.436900710927097	4_char
Female	Breast	Septicaemia due to Staphylococcus aureus	A410	A41	30	0.74	1.06	1.51	0.3	0.3801893963205612	0.42	13	1.0	0.4522083314938745	4_char
Male	Prostate	Septicaemia due to Staphylococcus aureus	A410	A41	63	0.69	0.88	1.13	-0.98	0.16595869074375605	0.78	22	1.0	0.3190040187265899	4_char
Male	Pancreas	Septicaemia due to Staphylococcus aureus	A410	A41	13	0.95	1.63	2.81	1.76	0.03890451449942807	1.41	22	1.0	0.14599899596721008	4_char
Female	Pancreas	Septicaemia due to Staphylococcus aureus	A410	A41	10	0.94	1.74	3.24	1.75	0.039810717055349734	1.4	13	1.0	0.1481331356773205	4_char
Male	Any haematological	Septicaemia due to Staphylococcus aureus	A410	A41	32	1.21	1.72	2.43	3.06	0.001122018454301963	2.95	22	1.0	0.012301921108161912	4_char
Male	Bladder and urinary tract	Septicaemia due to Staphylococcus aureus	A410	A41	19	0.89	1.39	2.18	1.44	0.07585775750291836	1.12	22	1.0	0.21366514242473297	4_char
Male	Illdefined or unknown	Septicaemia due to Staphylococcus aureus	A410	A41	9	1.19	2.29	4.4	2.47	0.006760829753919818	2.17	22	1.0	0.04717583937676628	4_char
Male	Melanoma of the skin	Septicaemia due to Staphylococcus aureus	A410	A41	6	0.32	0.71	1.59	-0.83	0.20417379446695297	0.69	22	1.0	0.3507621944837642	4_char
Female	Lung, trachea	Septicaemia due to Staphylococcus aureus	A410	A41	7	0.46	0.97	2.03	-0.09	0.4677351412871982	0.33	13	1.0	0.4857481499730109	4_char
Male	Lung, trachea	Septicaemia due to Staphylococcus aureus	A410	A41	36	1.02	1.41	1.95	2.05	0.0199526231496888	1.7	22	1.0	0.09656173745503073	4_char
Male	Skin, squamous cell carcinoma	Septicaemia due to other specified staphylococcus	A411	A41	7	1.04	2.18	4.58	2.06	0.019498445997580455	1.71	4	1.0	0.09524415857331953	4_char
Female	Any	Septicaemia due to other specified staphylococcus	A411	A41	21	0.64	0.99	1.51	-0.06	0.4786300923226383	0.32	4	1.0	0.4895505528438149	4_char
Male	Colon and rectum	Septicaemia due to other specified staphylococcus	A411	A41	6	0.49	1.1	2.45	0.24	0.40738027780411273	0.39	4	1.0	0.4634681794590988	4_char
Male	Any haematological	Septicaemia due to other specified staphylococcus	A411	A41	8	0.9	1.81	3.61	1.67	0.047863009232263824	1.32	4	1.0	0.16537591390556625	4_char
Male	Lung, trachea	Septicaemia due to other specified staphylococcus	A411	A41	9	0.72	1.38	2.65	0.96	0.16595869074375605	0.78	4	1.0	0.3190040187265899	4_char
Female	Mature B-cell neoplasms	Septicaemia due to other specified staphylococcus	A411	A41	5	1.43	3.44	8.27	2.76	0.0028840315031266055	2.54	4	1.0	0.0253946526936166	4_char
Male	Any	Septicaemia due to other specified staphylococcus	A411	A41	46	0.84	1.13	1.5	0.8	0.2137962089502232	0.67	4	1.0	0.3579467571612821	4_char
Female	Colon and rectum	Septicaemia due to other specified staphylococcus	A411	A41	5	0.67	1.61	3.87	1.07	0.14125375446227545	0.85	4	1.0	0.2957379437075091	4_char
Female	Any haematological	Septicaemia due to other specified staphylococcus	A411	A41	7	1.4	2.94	6.17	2.85	0.002187761623949552	2.66	4	1.0	0.020626702884921844	4_char
Male	Prostate	Septicaemia due to other specified staphylococcus	A411	A41	11	0.34	0.61	1.1	-1.65	0.05011872336272722	1.3	4	1.0	0.16952567395224014	4_char
Female	Any	Septicaemia due to unspecified staphylococcus	A412	A41	12	0.66	1.16	2.04	0.5	0.30902954325135906	0.51	2	1.0	0.4181263106202278	4_char
Male	Any	Septicaemia due to unspecified staphylococcus	A412	A41	12	0.45	0.79	1.39	-0.83	0.20417379446695297	0.69	3	1.0	0.3507621944837642	4_char
Male	Any	Septicaemia due to anaerobes	A414	A41	20	0.67	1.05	1.62	0.2	0.4168693834703354	0.38	4	1.0	0.46737910272368577	4_char
Male	Prostate	Septicaemia due to anaerobes	A414	A41	8	0.51	1.03	2.06	0.08	0.4677351412871982	0.33	4	1.0	0.4857481499730109	4_char
Female	Any	Septicaemia due to anaerobes	A414	A41	11	0.54	0.98	1.76	-0.08	0.4677351412871982	0.33	2	1.0	0.4857481499730109	4_char
Male	Colon and rectum	Septicaemia due to other Gram-negative organisms	A415	A41	42	1.01	1.37	1.86	2.04	0.020417379446695295	1.69	20	1.0	0.09812417720448047	4_char
Female	Myelodysplastic syndromes and myelodysplastic/myeloproliferative neoplasms	Septicaemia due to other Gram-negative organisms	A415	A41	11	1.78	3.24	5.91	3.84	6.0255958607435806e-05	4.22	44	1.0	0.0011327162057276244	4_char
Female	Thyroid gland	Septicaemia due to other Gram-negative organisms	A415	A41	12	1.21	2.14	3.77	2.62	0.0044668359215096305	2.35	44	1.0	0.03500820561024897	4_char
Female	Bladder and urinary tract	Septicaemia due to other Gram-negative organisms	A415	A41	18	1.03	1.63	2.6	2.07	0.019054607179632473	1.72	44	1.0	0.09373204249873572	4_char
Male	Oesophagus	Septicaemia due to other Gram-negative organisms	A415	A41	7	0.93	1.97	4.14	1.78	0.03715352290971726	1.43	20	1.0	0.14198693684069694	4_char
Male	Illdefined or unknown	Septicaemia due to other Gram-negative organisms	A415	A41	10	0.85	1.59	2.96	1.46	0.07244359600749903	1.14	20	1.0	0.20836453201623206	4_char
Male	Stomach	Septicaemia due to other Gram-negative organisms	A415	A41	7	0.41	0.87	1.83	-0.37	0.35481338923357547	0.45	20	1.0	0.4403699494348474	4_char
Female	Any	Septicaemia due to other Gram-negative organisms	A415	A41	422	1.01	1.12	1.23	2.23	0.012882495516931342	1.89	44	1.0	0.07283981400242867	4_char
Female	Stomach	Septicaemia due to other Gram-negative organisms	A415	A41	13	0.66	1.14	1.97	0.47	0.32359365692962827	0.49	44	1.0	0.4258285231903678	4_char
Female	Liver	Septicaemia due to other Gram-negative organisms	A415	A41	18	1.63	2.6	4.15	4.02	2.951209226666384e-05	4.53	44	1.0	0.0006173198637800018	4_char
Male	Skin, squamous cell carcinoma	Septicaemia due to other Gram-negative organisms	A415	A41	27	0.84	1.22	1.79	1.04	0.14791083881682077	0.83	20	1.0	0.30206533661406737	4_char
Male	Any	Septicaemia due to other Gram-negative organisms	A415	A41	269	1.03	1.16	1.3	2.37	0.008912509381337459	2.05	20	1.0	0.05715156387621427	4_char
Male	Lung, trachea	Septicaemia due to other Gram-negative organisms	A415	A41	47	0.96	1.28	1.71	1.7	0.0446683592150963	1.35	20	1.0	0.1589999217459319	4_char
Female	Lung, trachea	Septicaemia due to other Gram-negative organisms	A415	A41	56	1.54	2.01	2.61	5.17	1.1481536214968817e-07	6.94	44	0.008415391968761394	4.19093225535926e-06	4_char
Male	Myelodysplastic syndromes and myelodysplastic/myeloproliferative neoplasms	Septicaemia due to other Gram-negative organisms	A415	A41	7	1.48	3.13	6.6	2.99	0.001412537544622754	2.85	20	1.0	0.01473135164102515	4_char
Female	Gallbladder, bile ducts	Septicaemia due to other Gram-negative organisms	A415	A41	9	0.63	1.21	2.34	0.57	0.28183829312644537	0.55	44	1.0	0.4036134052617732	4_char
Female	Skin, other	Septicaemia due to other Gram-negative organisms	A415	A41	7	1.09	2.3	4.86	2.17	0.014791083881682071	1.83	44	1.0	0.07995519530259514	4_char
Female	Vulva	Septicaemia due to other Gram-negative organisms	A415	A41	6	0.74	1.65	3.69	1.22	0.11220184543019636	0.95	44	1.0	0.26324693536511656	4_char
Male	Bladder and urinary tract	Septicaemia due to other Gram-negative organisms	A415	A41	24	0.77	1.15	1.72	0.69	0.24547089156850305	0.61	20	1.0	0.38031980462750614	4_char
Female	Colon and rectum	Septicaemia due to other Gram-negative organisms	A415	A41	50	0.74	0.97	1.28	-0.2	0.4168693834703354	0.38	44	1.0	0.46737910272368577	4_char
Male	Liver	Septicaemia due to other Gram-negative organisms	A415	A41	17	1.63	2.64	4.25	3.97	3.5481338923357534e-05	4.45	20	1.0	0.0007244024335341199	4_char
Female	Breast	Septicaemia due to other Gram-negative organisms	A415	A41	80	0.61	0.76	0.95	-2.4	0.008128305161640995	2.09	44	1.0	0.05343176025313693	4_char
Female	Kidney	Septicaemia due to other Gram-negative organisms	A415	A41	18	0.87	1.38	2.2	1.37	0.08511380382023763	1.07	44	1.0	0.22752995298724624	4_char
Female	Skin, squamous cell carcinoma	Septicaemia due to other Gram-negative organisms	A415	A41	38	0.75	1.03	1.42	0.2	0.4168693834703354	0.38	44	1.0	0.46737910272368577	4_char
Female	Myeloproliferative neoplasms	Septicaemia due to other Gram-negative organisms	A415	A41	6	0.49	1.09	2.44	0.22	0.4168693834703354	0.38	44	1.0	0.46737910272368577	4_char
Female	Any haematological	Septicaemia due to other Gram-negative organisms	A415	A41	56	1.02	1.33	1.73	2.14	0.0162181009735893	1.79	44	1.0	0.08484089007631344	4_char
Female	Digestive organs, other and unspecified	Septicaemia due to other Gram-negative organisms	A415	A41	8	0.99	2.0	4.03	1.94	0.026302679918953815	1.58	44	1.0	0.11493113894477881	4_char
Female	Meninges	Septicaemia due to other Gram-negative organisms	A415	A41	8	0.51	1.02	2.05	0.06	0.4786300923226383	0.32	44	1.0	0.4895505528438149	4_char
Female	Mature B-cell neoplasms	Septicaemia due to other Gram-negative organisms	A415	A41	30	0.86	1.24	1.77	1.16	0.12302687708123815	0.91	44	1.0	0.2761032167448284	4_char
Female	Pancreas	Septicaemia due to other Gram-negative organisms	A415	A41	43	1.31	1.77	2.39	3.71	0.00010232929922807536	3.99	44	1.0	0.0017701737047254621	4_char
Male	Any haematological	Septicaemia due to other Gram-negative organisms	A415	A41	38	1.06	1.46	2.01	2.32	0.01	2.0	20	1.0	0.06169093510647253	4_char
Male	Melanoma of the skin	Septicaemia due to other Gram-negative organisms	A415	A41	10	0.49	0.9	1.68	-0.32	0.37153522909717257	0.43	20	1.0	0.4484573327516306	4_char
Female	Corpus uteri	Septicaemia due to other Gram-negative organisms	A415	A41	25	0.71	1.06	1.57	0.27	0.3890451449942806	0.41	44	1.0	0.45592005471917046	4_char
Male	Pancreas	Septicaemia due to other Gram-negative organisms	A415	A41	16	0.86	1.41	2.3	1.37	0.08511380382023763	1.07	20	1.0	0.22752995298724624	4_char
Male	Kidney	Septicaemia due to other Gram-negative organisms	A415	A41	8	0.47	0.93	1.86	-0.2	0.4168693834703354	0.38	20	1.0	0.46737910272368577	4_char
Female	Melanoma of the skin	Septicaemia due to other Gram-negative organisms	A415	A41	16	0.61	0.99	1.62	-0.03	0.4897788193684462	0.31	44	1.0	0.4929668442566054	4_char
Female	Oesophagus	Septicaemia due to other Gram-negative organisms	A415	A41	5	0.54	1.3	3.14	0.59	0.28183829312644537	0.55	44	1.0	0.4036134052617732	4_char
Male	Mature B-cell neoplasms	Septicaemia due to other Gram-negative organisms	A415	A41	20	0.79	1.23	1.91	0.93	0.17378008287493754	0.76	20	1.0	0.3254851704269682	4_char
Female	Illdefined or unknown	Septicaemia due to other Gram-negative organisms	A415	A41	18	0.72	1.14	1.81	0.55	0.29512092266663853	0.53	44	1.0	0.41097577616421777	4_char
Male	Prostate	Septicaemia due to other Gram-negative organisms	A415	A41	90	0.75	0.93	1.14	-0.7	0.23988329190194904	0.62	20	1.0	0.37684047152524497	4_char
Male	Mature B-cell neoplasms	Other specified septicaemia	A418	A41	5	0.35	0.84	2.03	-0.38	0.35481338923357547	0.45	15	1.0	0.4403699494348474	4_char
Female	Illdefined or unknown	Other specified septicaemia	A418	A41	5	0.65	1.57	3.79	1.01	0.1548816618912481	0.81	22	1.0	0.3091433078706743	4_char
Male	Lung, trachea	Other specified septicaemia	A418	A41	31	1.57	2.23	3.17	4.46	4.168693834703355e-06	5.38	15	0.30554441461458237	0.00010978958484174718	4_char
Male	Liver	Other specified septicaemia	A418	A41	6	1.13	2.52	5.62	2.26	0.011748975549395297	1.93	15	1.0	0.06862229364036404	4_char
Female	Colon and rectum	Other specified septicaemia	A418	A41	13	0.73	1.25	2.16	0.81	0.20892961308540392	0.68	22	1.0	0.35420030510928163	4_char
Female	Corpus uteri	Other specified septicaemia	A418	A41	7	0.67	1.41	2.96	0.91	0.18197008586099836	0.74	22	1.0	0.33253128831887796	4_char
Female	Kidney	Other specified septicaemia	A418	A41	5	0.77	1.86	4.46	1.38	0.08317637711026708	1.08	22	1.0	0.2247359663913085	4_char
Male	Bladder and urinary tract	Other specified septicaemia	A418	A41	6	0.35	0.78	1.73	-0.62	0.2691534803926916	0.57	15	1.0	0.3956281955996777	4_char
Male	Colon and rectum	Other specified septicaemia	A418	A41	13	0.66	1.13	1.95	0.44	0.3311311214825911	0.48	15	1.0	0.42955444238272805	4_char
Male	Melanoma of the skin	Other specified septicaemia	A418	A41	6	0.66	1.47	3.26	0.93	0.17378008287493754	0.76	15	1.0	0.3254851704269682	4_char
Female	Any haematological	Other specified septicaemia	A418	A41	7	0.39	0.82	1.73	-0.51	0.3019951720402016	0.52	22	1.0	0.4147023163407321	4_char
Male	Any haematological	Other specified septicaemia	A418	A41	14	0.86	1.45	2.45	1.39	0.0812830516164099	1.09	15	1.0	0.22193567531756683	4_char
Male	Stomach	Other specified septicaemia	A418	A41	6	0.86	1.92	4.29	1.6	0.054954087385762455	1.26	15	1.0	0.17824754768064163	4_char
Female	Any	Other specified septicaemia	A418	A41	85	0.92	1.14	1.41	1.21	0.11220184543019636	0.95	22	1.0	0.26324693536511656	4_char
Female	Bladder and urinary tract	Other specified septicaemia	A418	A41	5	0.93	2.24	5.4	1.8	0.03548133892335755	1.45	22	1.0	0.13817569397946397	4_char
Female	Pancreas	Other specified septicaemia	A418	A41	9	0.96	1.85	3.56	1.85	0.03235936569296283	1.49	22	1.0	0.13074860575885944	4_char
Male	Prostate	Other specified septicaemia	A418	A41	44	0.9	1.2	1.62	1.23	0.1096478196143185	0.96	15	1.0	0.2603465268920754	4_char
Male	Skin, squamous cell carcinoma	Other specified septicaemia	A418	A41	12	0.88	1.56	2.74	1.53	0.06309573444801933	1.2	15	1.0	0.19242715667488774	4_char
Male	Pancreas	Other specified septicaemia	A418	A41	9	1.09	2.1	4.05	2.23	0.012882495516931342	1.89	15	1.0	0.07283981400242867	4_char
Female	Breast	Other specified septicaemia	A418	A41	16	0.45	0.74	1.21	-1.2	0.1148153621496883	0.94	22	1.0	0.2666220564826348	4_char
Female	Lung, trachea	Other specified septicaemia	A418	A41	12	1.19	2.1	3.71	2.57	0.005011872336272725	2.3	22	1.0	0.03810634677252172	4_char
Male	Any	Other specified septicaemia	A418	A41	115	1.07	1.29	1.55	2.72	0.003235936569296281	2.49	15	1.0	0.027604512435587862	4_char
Female	Skin, squamous cell carcinoma	Other specified septicaemia	A418	A41	8	0.58	1.16	2.33	0.42	0.33884415613920255	0.47	22	1.0	0.43342319373523763	4_char
Female	Brain	Septicaemia, unspecified	A419	A41	5	0.55	1.33	3.19	0.63	0.2630267991895382	0.58	54	1.0	0.39163347106401497	4_char
Female	Lung, trachea	Septicaemia, unspecified	A419	A41	37	1.35	1.86	2.57	3.77	8.317637711026709e-05	4.08	54	1.0	0.0014851187723013463	4_char
Female	Colon and rectum	Septicaemia, unspecified	A419	A41	42	0.9	1.22	1.66	1.31	0.09549925860214359	1.02	54	1.0	0.24205056225341015	4_char
Male	Lung, trachea	Septicaemia, unspecified	A419	A41	94	1.32	1.62	1.99	4.66	1.5488166189124828e-06	5.81	62	0.11352051408319043	4.5353781095961014e-05	4_char
Female	Gallbladder, bile ducts	Septicaemia, unspecified	A419	A41	6	0.57	1.28	2.85	0.59	0.2754228703338166	0.56	54	1.0	0.3993495406749177	4_char
Male	Stomach	Septicaemia, unspecified	A419	A41	15	0.72	1.2	1.99	0.7	0.23988329190194904	0.62	62	1.0	0.37684047152524497	4_char
Male	Colon and rectum	Septicaemia, unspecified	A419	A41	61	0.98	1.26	1.63	1.82	0.033884415613920256	1.47	62	1.0	0.13443532761839805	4_char
Female	Melanoma of the skin	Septicaemia, unspecified	A419	A41	11	0.5	0.91	1.65	-0.3	0.3801893963205612	0.42	54	1.0	0.4522083314938745	4_char
Male	Myeloproliferative neoplasms	Septicaemia, unspecified	A419	A41	5	0.51	1.23	2.96	0.46	0.32359365692962827	0.49	62	1.0	0.4258285231903678	4_char
Male	Skin, squamous cell carcinoma	Septicaemia, unspecified	A419	A41	53	1.42	1.87	2.45	4.52	3.090295432513592e-06	5.51	62	0.2265032037260837	8.407691303863538e-05	4_char
Female	Liver	Septicaemia, unspecified	A419	A41	9	1.03	1.99	3.84	2.06	0.0199526231496888	1.7	54	1.0	0.09656173745503073	4_char
Female	Skin, squamous cell carcinoma	Septicaemia, unspecified	A419	A41	37	1.27	1.75	2.42	3.4	0.0003311311214825911	3.48	54	1.0	0.004647693517630508	4_char
Male	Pharynx	Septicaemia, unspecified	A419	A41	6	0.85	1.89	4.23	1.56	0.0588843655355589	1.23	62	1.0	0.18517739614402492	4_char
Male	Oesophagus	Septicaemia, unspecified	A419	A41	9	0.79	1.52	2.93	1.25	0.10471285480508996	0.98	62	1.0	0.2545412806095472	4_char
Female	Illdefined or unknown	Septicaemia, unspecified	A419	A41	14	0.87	1.48	2.5	1.46	0.07244359600749903	1.14	54	1.0	0.20836453201623206	4_char
Male	Any haematological	Septicaemia, unspecified	A419	A41	70	1.39	1.75	2.22	4.68	1.479108388168207e-06	5.83	62	0.10841124931078874	4.3486261255831825e-05	4_char
Male	Mouth, other or unspecified	Septicaemia, unspecified	A419	A41	6	1.29	2.88	6.44	2.57	0.005011872336272725	2.3	62	1.0	0.03810634677252172	4_char
Male	Non-Hodgkin lymphoma, other or unspeficied	Septicaemia, unspecified	A419	A41	5	0.72	1.73	4.16	1.22	0.11220184543019636	0.95	62	1.0	0.26324693536511656	4_char
Male	Illdefined or unknown	Septicaemia, unspecified	A419	A41	8	0.44	0.88	1.76	-0.37	0.35481338923357547	0.45	62	1.0	0.4403699494348474	4_char
Female	Oesophagus	Septicaemia, unspecified	A419	A41	5	0.84	2.02	4.87	1.57	0.0588843655355589	1.23	54	1.0	0.18517739614402492	4_char
Female	Any	Septicaemia, unspecified	A419	A41	294	1.12	1.25	1.4	3.85	5.7543993733715664e-05	4.24	54	1.0	0.0010901232930247324	4_char
Male	Acute myeloid leukaemia	Septicaemia, unspecified	A419	A41	11	2.1	3.81	6.92	4.39	5.623413251903491e-06	5.25	62	0.4121680742982664	0.00014341269112674542	4_char
Male	Myelodysplastic syndromes and myelodysplastic/myeloproliferative neoplasms	Septicaemia, unspecified	A419	A41	9	1.55	3.0	5.81	3.27	0.0005495408738576248	3.26	62	1.0	0.006979483339004437	4_char
Female	Myelodysplastic syndromes and myelodysplastic/myeloproliferative neoplasms	Septicaemia, unspecified	A419	A41	7	1.68	3.55	7.5	3.33	0.0004365158322401661	3.36	54	1.0	0.005789798755708102	4_char
Female	Pancreas	Septicaemia, unspecified	A419	A41	26	1.12	1.65	2.42	2.53	0.005754399373371567	2.24	54	1.0	0.04216422094084464	4_char
Male	Pancreas	Septicaemia, unspecified	A419	A41	24	0.89	1.33	1.99	1.4	0.0812830516164099	1.09	62	1.0	0.22193567531756683	4_char
Male	Kidney	Septicaemia, unspecified	A419	A41	21	0.96	1.47	2.26	1.76	0.039810717055349734	1.4	62	1.0	0.1481331356773205	4_char
Female	Kidney	Septicaemia, unspecified	A419	A41	9	0.51	0.99	1.9	-0.04	0.4897788193684462	0.31	54	1.0	0.4929668442566054	4_char
Female	Ovary etc.	Septicaemia, unspecified	A419	A41	8	0.4	0.8	1.59	-0.65	0.2570395782768864	0.59	54	1.0	0.3880556940370427	4_char
Female	Breast	Septicaemia, unspecified	A419	A41	76	0.79	1.0	1.25	-0.04	0.4786300923226383	0.32	54	1.0	0.4895505528438149	4_char
Male	Liver	Septicaemia, unspecified	A419	A41	23	1.51	2.28	3.45	3.94	4.168693834703355e-05	4.38	62	1.0	0.0008316396696096418	4_char
Female	Bladder and urinary tract	Septicaemia, unspecified	A419	A41	13	1.06	1.83	3.16	2.17	0.014791083881682071	1.83	54	1.0	0.07995519530259514	4_char
Male	Melanoma of the skin	Septicaemia, unspecified	A419	A41	21	0.74	1.14	1.75	0.59	0.2754228703338166	0.56	62	1.0	0.3993495406749177	4_char
Female	Mature B-cell neoplasms	Septicaemia, unspecified	A419	A41	23	0.92	1.39	2.1	1.59	0.05623413251903491	1.25	54	1.0	0.1805932937380127	4_char
Male	Any	Septicaemia, unspecified	A419	A41	473	1.18	1.29	1.42	5.6	1.0471285480508984e-08	7.98	62	0.000767492869293906	4.6234510198428074e-07	4_char
Female	Acute myeloid leukaemia	Septicaemia, unspecified	A419	A41	9	2.34	4.51	8.72	4.48	3.7153522909717276e-06	5.43	54	0.27231674616677276	9.93131824094722e-05	4_char
Male	Mature B-cell neoplasms	Septicaemia, unspecified	A419	A41	35	1.0	1.39	1.94	1.93	0.026302679918953815	1.58	62	1.0	0.11493113894477881	4_char
Male	Gallbladder, bile ducts	Septicaemia, unspecified	A419	A41	7	0.89	1.87	3.95	1.65	0.04897788193684462	1.31	62	1.0	0.167498780168021	4_char
Male	Bladder and urinary tract	Septicaemia, unspecified	A419	A41	37	0.86	1.18	1.64	1.02	0.1548816618912481	0.81	62	1.0	0.3091433078706743	4_char
Female	Corpus uteri	Septicaemia, unspecified	A419	A41	22	0.82	1.25	1.9	1.05	0.14791083881682077	0.83	54	1.0	0.30206533661406737	4_char
Female	Any haematological	Septicaemia, unspecified	A419	A41	51	1.39	1.83	2.41	4.29	8.91250938133746e-06	5.05	54	0.6532423751051291	0.00021516547269602408	4_char
Male	Prostate	Septicaemia, unspecified	A419	A41	138	0.73	0.87	1.03	-1.66	0.047863009232263824	1.32	62	1.0	0.16537591390556625	4_char
Female	Meninges	Septicaemia, unspecified	A419	A41	9	0.79	1.52	2.93	1.26	0.10232929922807542	0.99	54	1.0	0.2513986051793855	4_char
Female	Non-Hodgkin lymphoma, other or unspeficied	Septicaemia, unspecified	A419	A41	6	1.14	2.55	5.69	2.29	0.011220184543019636	1.95	54	1.0	0.0665843596535199	4_char
Female	Thyroid gland	Septicaemia, unspecified	A419	A41	7	0.66	1.39	2.93	0.88	0.19054607179632474	0.72	54	1.0	0.3397327673334701	4_char
Male	Brain	Septicaemia, unspecified	A419	A41	5	0.38	0.9	2.17	-0.23	0.40738027780411273	0.39	62	1.0	0.4634681794590988	4_char
Male	Mature T and NK cell lymphomas/leukaemias	Septicaemia, unspecified	A419	A41	6	1.64	3.67	8.23	3.16	0.0007943282347242813	3.1	62	1.0	0.009369212739638913	4_char
Male	Meninges	Septicaemia, unspecified	A419	A41	7	1.12	2.36	4.96	2.26	0.012022644346174132	1.92	62	1.0	0.06969862511688943	4_char
Male	Any	Actinomycosis	A42	A30-A49	10	0.65	1.21	2.25	0.6	0.2754228703338166	0.56	0	1.0	0.3993495406749177	3_char
Female	Any	Actinomycosis	A42	A30-A49	11	0.71	1.29	2.33	0.84	0.19952623149688797	0.7	1	1.0	0.3470072878123672	3_char
Female	Any	Actinomycosis, unspecified	A429	A42	6	0.79	1.75	3.9	1.37	0.08511380382023763	1.07	1	1.0	0.22752995298724624	4_char
Male	Any	Nocardiosis	A43	A30-A49	6	1.09	2.44	5.42	2.18	0.014454397707459272	1.84	0	1.0	0.0787098870704478	3_char
Female	Breast	Erysipelas	A46	A30-A49	630	0.88	0.95	1.03	-1.25	0.10715193052376065	0.97	222	1.0	0.25733807620626614	3_char
Female	Lip	Erysipelas	A46	A30-A49	7	0.39	0.84	1.78	-0.46	0.32359365692962827	0.49	222	1.0	0.4258285231903678	3_char
Male	Soft tissues	Erysipelas	A46	A30-A49	27	0.95	1.39	2.05	1.68	0.04570881896148749	1.34	227	1.0	0.1612314300872143	3_char
Female	Hodgkin lymphoma	Erysipelas	A46	A30-A49	7	0.62	1.32	2.81	0.72	0.2344228815319922	0.63	222	1.0	0.3732707328080504	3_char
Male	Breast	Erysipelas	A46	A30-A49	6	0.51	1.15	2.59	0.33	0.37153522909717257	0.43	227	1.0	0.4484573327516306	3_char
Male	Stomach	Erysipelas	A46	A30-A49	127	1.11	1.32	1.58	3.06	0.0010964781961431851	2.96	227	1.0	0.012079718831551895	3_char
Female	Female genital, other and unspecified	Erysipelas	A46	A30-A49	15	0.59	0.99	1.65	-0.05	0.4786300923226383	0.32	222	1.0	0.4895505528438149	3_char
Male	Anus	Erysipelas	A46	A30-A49	8	1.02	2.09	4.28	2.01	0.0223872113856834	1.65	227	1.0	0.10405013687467753	3_char
Female	Leukaemia, other or unspecified	Erysipelas	A46	A30-A49	11	0.88	1.63	2.99	1.56	0.06025595860743578	1.22	222	1.0	0.1875673356889495	3_char
Male	Brain	Erysipelas	A46	A30-A49	41	0.71	0.96	1.31	-0.24	0.40738027780411273	0.39	227	1.0	0.4634681794590988	3_char
Male	Bladder and urinary tract	Erysipelas	A46	A30-A49	262	0.98	1.11	1.25	1.62	0.05248074602497726	1.28	227	1.0	0.17372307288865993	3_char
Female	Bladder and urinary tract	Erysipelas	A46	A30-A49	76	0.93	1.17	1.47	1.35	0.08912509381337455	1.05	222	1.0	0.23330918072257179	3_char
Male	Illdefined or unknown	Erysipelas	A46	A30-A49	99	1.19	1.46	1.79	3.67	0.0001230268770812381	3.91	227	1.0	0.0020568556012019496	3_char
Female	Melanoma of the skin	Erysipelas	A46	A30-A49	97	0.81	0.99	1.21	-0.09	0.4677351412871982	0.33	222	1.0	0.4857481499730109	3_char
Male	Spinal cord	Erysipelas	A46	A30-A49	5	0.79	1.95	4.78	1.45	0.07413102413009177	1.13	227	1.0	0.21100712285883794	3_char
Female	Skin, squamous cell carcinoma	Erysipelas	A46	A30-A49	235	1.09	1.24	1.41	3.2	0.0006760829753919819	3.17	222	1.0	0.00823969100122303	3_char
Female	Colon and rectum	Erysipelas	A46	A30-A49	320	0.92	1.03	1.15	0.46	0.32359365692962827	0.49	222	1.0	0.4258285231903678	3_char
Male	Penis	Erysipelas	A46	A30-A49	15	1.33	2.26	3.83	3.04	0.001202264434617413	2.92	227	1.0	0.013008557976864966	3_char
Male	Kidney	Erysipelas	A46	A30-A49	145	1.09	1.29	1.52	2.99	0.001412537544622754	2.85	227	1.0	0.01473135164102515	3_char
Male	Salivary glands	Erysipelas	A46	A30-A49	8	0.59	1.2	2.43	0.5	0.30902954325135906	0.51	227	1.0	0.4181263106202278	3_char
Male	Any	Erysipelas	A46	A30-A49	3639	1.09	1.13	1.17	7.32	1.2589254117941663e-13	12.9	227	9.227293805745342e-09	9.662087754707164e-12	3_char
Female	Any	Erysipelas	A46	A30-A49	2661	1.12	1.16	1.21	7.64	1.1220184543019652e-14	13.95	222	8.223834260806254e-10	9.529356038014198e-13	3_char
Male	Skin, other	Erysipelas	A46	A30-A49	25	1.03	1.54	2.3	2.09	0.018620871366628676	1.73	227	1.0	0.09249232629554412	3_char
Female	Lung, trachea	Erysipelas	A46	A30-A49	212	1.06	1.22	1.4	2.8	0.0025703957827688645	2.59	222	1.0	0.023256037390204164	3_char
Male	Mature B-cell neoplasms	Erysipelas	A46	A30-A49	213	0.93	1.06	1.22	0.87	0.19054607179632474	0.72	227	1.0	0.3397327673334701	3_char
Female	Myelodysplastic syndromes and myelodysplastic/myeloproliferative neoplasms	Erysipelas	A46	A30-A49	40	1.65	2.28	3.15	4.96	3.548133892335753e-07	6.45	222	0.026006047363874903	1.1874907472088996e-05	3_char
Male	Leukaemia, other or unspecified	Erysipelas	A46	A30-A49	10	0.79	1.49	2.82	1.23	0.1096478196143185	0.96	227	1.0	0.2603465268920754	3_char
Male	Lip	Erysipelas	A46	A30-A49	14	0.55	0.94	1.6	-0.23	0.40738027780411273	0.39	227	1.0	0.4634681794590988	3_char
Male	Other or unspecified respiratory or intrathoracic organs	Erysipelas	A46	A30-A49	5	0.44	1.07	2.63	0.16	0.436515832240166	0.36	227	1.0	0.4747299936796938	3_char
Female	Thyroid gland	Erysipelas	A46	A30-A49	46	0.91	1.22	1.63	1.31	0.09549925860214359	1.02	222	1.0	0.24205056225341015	3_char
Female	Cervix uteri	Erysipelas	A46	A30-A49	23	0.77	1.17	1.78	0.75	0.22387211385683395	0.65	222	1.0	0.3658085113504691	3_char
Female	Mature T and NK cell lymphomas/leukaemias	Erysipelas	A46	A30-A49	19	1.51	2.41	3.85	3.68	0.0001148153621496883	3.94	222	1.0	0.001939924381918258	3_char
Male	Gallbladder, bile ducts	Erysipelas	A46	A30-A49	31	0.76	1.09	1.57	0.49	0.30902954325135906	0.51	227	1.0	0.4181263106202278	3_char
Female	Acute myeloid leukaemia	Erysipelas	A46	A30-A49	33	1.32	1.88	2.67	3.51	0.00021877616239495518	3.66	222	1.0	0.003315797936877221	3_char
Female	Anus	Erysipelas	A46	A30-A49	6	0.56	1.26	2.85	0.56	0.28840315031266056	0.54	222	1.0	0.4074500559399857	3_char
Female	Gallbladder, bile ducts	Erysipelas	A46	A30-A49	52	0.91	1.2	1.58	1.27	0.10232929922807542	0.99	222	1.0	0.2513986051793855	3_char
Male	Tongue	Erysipelas	A46	A30-A49	14	0.59	1.0	1.7	0.0	0.5011872336272722	0.3	227	1.0	0.5011872336272722	3_char
Female	Vulva	Erysipelas	A46	A30-A49	39	1.37	1.9	2.63	3.86	5.623413251903491e-05	4.25	222	1.0	0.0010683464859986168	3_char
Male	Thyroid gland	Erysipelas	A46	A30-A49	24	0.77	1.16	1.74	0.71	0.23988329190194904	0.62	227	1.0	0.37684047152524497	3_char
Male	Hodgkin lymphoma	Erysipelas	A46	A30-A49	20	1.25	1.97	3.08	2.94	0.0016218100973589297	2.79	227	1.0	0.016439022415422867	3_char
Female	Brain	Erysipelas	A46	A30-A49	25	0.55	0.82	1.23	-0.96	0.16982436524617442	0.77	222	1.0	0.32215116855733616	3_char
Male	Small intestine	Erysipelas	A46	A30-A49	17	0.65	1.06	1.72	0.22	0.40738027780411273	0.39	227	1.0	0.4634681794590988	3_char
Female	Stomach	Erysipelas	A46	A30-A49	67	0.75	0.95	1.22	-0.37	0.35481338923357547	0.45	222	1.0	0.4403699494348474	3_char
Male	Myeloproliferative neoplasms	Erysipelas	A46	A30-A49	43	1.04	1.41	1.92	2.21	0.013489628825916533	1.87	227	1.0	0.07511375406788363	3_char
Female	Non-Hodgkin lymphoma, other or unspeficied	Erysipelas	A46	A30-A49	35	0.95	1.32	1.85	1.63	0.05128613839913648	1.29	222	1.0	0.1715897892894832	3_char
Male	Digestive organs, other and unspecified	Erysipelas	A46	A30-A49	21	1.0	1.56	2.42	1.96	0.025118864315095794	1.6	227	1.0	0.1119201920957414	3_char
Female	Soft tissues	Erysipelas	A46	A30-A49	27	0.86	1.27	1.87	1.22	0.11220184543019636	0.95	222	1.0	0.26324693536511656	3_char
Female	Pharynx	Erysipelas	A46	A30-A49	7	0.55	1.16	2.46	0.39	0.3467368504525316	0.46	222	1.0	0.436900710927097	3_char
Female	Other or unspecified respiratory or intrathoracic organs	Erysipelas	A46	A30-A49	5	0.43	1.06	2.6	0.13	0.44668359215096315	0.35	222	1.0	0.47862221341887673	3_char
Female	Mature B-cell neoplasms	Erysipelas	A46	A30-A49	197	1.18	1.36	1.57	4.2	1.3182567385564074e-05	4.88	222	0.9662162765249188	0.0003036506211580512	3_char
Female	Liver	Erysipelas	A46	A30-A49	66	1.28	1.64	2.1	3.9	4.897788193684466e-05	4.31	222	1.0	0.0009532219481043627	3_char
Male	Any haematological	Erysipelas	A46	A30-A49	396	1.11	1.23	1.36	3.97	3.63078054770101e-05	4.44	227	1.0	0.0007390115530234533	3_char
Male	Colon and rectum	Erysipelas	A46	A30-A49	416	1.01	1.12	1.23	2.23	0.012882495516931342	1.89	227	1.0	0.07283981400242867	3_char
Male	Eye	Erysipelas	A46	A30-A49	6	0.46	1.05	2.36	0.11	0.457088189614875	0.34	227	1.0	0.4823386630456141	3_char
Female	Tongue	Erysipelas	A46	A30-A49	14	0.73	1.25	2.14	0.83	0.20417379446695297	0.69	222	1.0	0.3507621944837642	3_char
Female	Salivary glands	Erysipelas	A46	A30-A49	6	0.43	0.98	2.21	-0.05	0.4786300923226383	0.32	222	1.0	0.4895505528438149	3_char
Male	Larynx, epiglottis	Erysipelas	A46	A30-A49	31	0.89	1.28	1.83	1.33	0.09120108393559097	1.04	227	1.0	0.2362043620868954	3_char
Female	Ovary etc.	Erysipelas	A46	A30-A49	79	0.7	0.88	1.1	-1.11	0.13489628825916536	0.87	222	1.0	0.289015593333982	3_char
Male	Lung, trachea	Erysipelas	A46	A30-A49	575	1.19	1.3	1.41	6.13	4.4668359215096347e-10	9.35	227	3.273967388670487e-05	2.377608851612554e-08	3_char
Female	Digestive organs, other and unspecified	Erysipelas	A46	A30-A49	26	0.85	1.27	1.88	1.17	0.12022644346174127	0.92	222	1.0	0.27282569657043027	3_char
Female	Myeloproliferative neoplasms	Erysipelas	A46	A30-A49	50	1.22	1.63	2.17	3.35	0.0004073802778041126	3.39	222	1.0	0.005483735071010548	3_char
Male	Mature T and NK cell lymphomas/leukaemias	Erysipelas	A46	A30-A49	19	0.96	1.53	2.43	1.8	0.03630780547701014	1.44	227	1.0	0.14006213697039255	3_char
Male	Myelodysplastic syndromes and myelodysplastic/myeloproliferative neoplasms	Erysipelas	A46	A30-A49	41	1.43	1.96	2.7	4.14	1.7378008287493764e-05	4.76	227	1.0	0.0003876205469969128	3_char
Female	Pancreas	Erysipelas	A46	A30-A49	187	1.14	1.32	1.53	3.67	0.00012022644346174131	3.92	222	1.0	0.0020150919674201528	3_char
Female	Oesophagus	Erysipelas	A46	A30-A49	30	0.93	1.35	1.95	1.6	0.054954087385762455	1.26	222	1.0	0.17824754768064163	3_char
Male	Prostate	Erysipelas	A46	A30-A49	1094	0.83	0.88	0.93	-4.15	1.6595869074375598e-05	4.78	227	1.0	0.0003717586258576893	3_char
Male	Testis	Erysipelas	A46	A30-A49	17	1.04	1.69	2.74	2.13	0.0162181009735893	1.79	227	1.0	0.08484089007631344	3_char
Female	Illdefined or unknown	Erysipelas	A46	A30-A49	120	1.12	1.35	1.62	3.2	0.0006918309709189362	3.16	222	1.0	0.008386991566904306	3_char
Female	Kidney	Erysipelas	A46	A30-A49	122	1.26	1.51	1.81	4.42	4.897788193684467e-06	5.31	222	0.358983385656103	0.0001268492528820152	3_char
Female	Vagina	Erysipelas	A46	A30-A49	8	0.97	1.99	4.07	1.87	0.03019951720402016	1.52	222	1.0	0.12510448275977265	3_char
Female	Skin, other	Erysipelas	A46	A30-A49	22	0.88	1.35	2.08	1.38	0.08511380382023763	1.07	222	1.0	0.22752995298724624	3_char
Female	Cranial nerves	Erysipelas	A46	A30-A49	6	0.87	1.97	4.46	1.63	0.05128613839913648	1.29	222	1.0	0.1715897892894832	3_char
Male	Pharynx	Erysipelas	A46	A30-A49	47	1.33	1.78	2.39	3.84	6.309573444801929e-05	4.2	227	1.0	0.001178542776852083	3_char
Male	Oesophagus	Erysipelas	A46	A30-A49	76	1.31	1.66	2.09	4.27	9.772372209558111e-06	5.01	227	0.7162660210995617	0.0002336157929222315	3_char
Female	Acute lymphoblastic leukaemia/lymphoma	Erysipelas	A46	A30-A49	5	1.21	3.0	7.46	2.37	0.008912509381337459	2.05	222	1.0	0.05715156387621427	3_char
Male	Mouth, other or unspecified	Erysipelas	A46	A30-A49	35	1.47	2.08	2.92	4.18	1.4791083881682072e-05	4.83	227	1.0	0.00033605470958087026	3_char
Female	Small intestine	Erysipelas	A46	A30-A49	12	0.61	1.08	1.92	0.26	0.3981071705534972	0.4	222	1.0	0.45966076032953024	3_char
Male	Non-Hodgkin lymphoma, other or unspeficied	Erysipelas	A46	A30-A49	24	0.61	0.92	1.38	-0.41	0.33884415613920255	0.47	227	1.0	0.43342319373523763	3_char
Male	Skin, squamous cell carcinoma	Erysipelas	A46	A30-A49	301	1.35	1.51	1.7	6.96	1.7378008287493763e-12	11.76	227	1.2737211174318553e-07	1.2153827456410833e-10	3_char
Female	Mouth, other or unspecified	Erysipelas	A46	A30-A49	22	0.98	1.51	2.32	1.88	0.03019951720402016	1.52	222	1.0	0.12510448275977265	3_char
Male	Acute myeloid leukaemia	Erysipelas	A46	A30-A49	42	1.41	1.93	2.63	4.1	2.089296130854041e-05	4.68	227	1.0	0.00045643803252145133	3_char
Female	Larynx, epiglottis	Erysipelas	A46	A30-A49	7	1.48	3.22	6.99	2.96	0.0015488166189124811	2.81	222	1.0	0.01585482040268021	3_char
Male	Mesothelioma	Erysipelas	A46	A30-A49	18	0.63	1.01	1.61	0.03	0.4897788193684462	0.31	227	1.0	0.4929668442566054	3_char
Male	Liver	Erysipelas	A46	A30-A49	151	1.76	2.08	2.45	8.63	3.1622776601683795e-18	17.5	227	2.317791411020414e-13	3.4337650533635763e-16	3_char
Female	Any haematological	Erysipelas	A46	A30-A49	385	1.37	1.52	1.68	7.98	7.244359600749891e-16	15.14	222	5.309753369369633e-11	6.670544433881448e-14	3_char
Female	Meninges	Erysipelas	A46	A30-A49	67	1.03	1.31	1.67	2.17	0.01513561248436208	1.82	222	1.0	0.08112356248931032	3_char
Male	Nose, sinuses	Erysipelas	A46	A30-A49	6	0.47	1.07	2.41	0.16	0.436515832240166	0.36	227	1.0	0.4747299936796938	3_char
Male	Pancreas	Erysipelas	A46	A30-A49	158	0.97	1.14	1.34	1.64	0.05011872336272722	1.3	227	1.0	0.16952567395224014	3_char
Male	Melanoma of the skin	Erysipelas	A46	A30-A49	144	0.85	1.01	1.19	0.06	0.4786300923226383	0.32	227	1.0	0.4895505528438149	3_char
Female	Corpus uteri	Erysipelas	A46	A30-A49	229	1.3	1.49	1.7	5.88	2.089296130854041e-09	8.68	222	0.00015313495991094693	1.0243141131167019e-07	3_char
Male	Meninges	Erysipelas	A46	A30-A49	22	0.6	0.92	1.41	-0.39	0.3467368504525316	0.46	227	1.0	0.436900710927097	3_char
Male	Prostate	Other bacterial diseases, not elsewhere classified	A48	A30-A49	14	0.66	1.11	1.87	0.39	0.3467368504525316	0.46	3	1.0	0.436900710927097	3_char
Female	Skin, squamous cell carcinoma	Other bacterial diseases, not elsewhere classified	A48	A30-A49	5	1.46	3.5	8.42	2.8	0.0025118864315095794	2.6	2	1.0	0.022839438778996975	3_char
Male	Any haematological	Other bacterial diseases, not elsewhere classified	A48	A30-A49	5	0.63	1.51	3.64	0.93	0.1778279410038923	0.75	3	1.0	0.3289063020056598	3_char
Female	Any	Other bacterial diseases, not elsewhere classified	A48	A30-A49	20	0.66	1.03	1.59	0.13	0.44668359215096315	0.35	2	1.0	0.47862221341887673	3_char
Male	Any	Other bacterial diseases, not elsewhere classified	A48	A30-A49	37	0.83	1.15	1.59	0.85	0.19952623149688797	0.7	3	1.0	0.3470072878123672	3_char
Male	Any	Gas gangrene	A480	A48	8	0.45	0.9	1.8	-0.3	0.3801893963205612	0.42	2	1.0	0.4522083314938745	4_char
Female	Any	Gas gangrene	A480	A48	7	0.91	1.91	4.01	1.72	0.04265795188015926	1.37	1	1.0	0.15456864658178135	4_char
Male	Any	Legionnaires' disease	A481	A48	6	0.52	1.17	2.59	0.38	0.35481338923357547	0.45	0	1.0	0.4403699494348474	4_char
Male	Prostate	Other specified bacterial diseases	A488	A48	7	0.47	0.99	2.08	-0.02	0.4897788193684462	0.31	3	1.0	0.4929668442566054	4_char
Male	Any	Other specified bacterial diseases	A488	A48	21	0.8	1.22	1.88	0.92	0.1778279410038923	0.75	3	1.0	0.3289063020056598	4_char
Male	Any haematological	Other specified bacterial diseases	A488	A48	5	1.13	2.73	6.55	2.24	0.012589254117941675	1.9	3	1.0	0.07179097335832374	4_char
Female	Any	Other specified bacterial diseases	A488	A48	10	0.43	0.8	1.49	-0.7	0.23988329190194904	0.62	2	1.0	0.37684047152524497	4_char
Male	Lip	Bacterial infection of unspecified site	A49	A30-A49	9	0.88	1.71	3.33	1.59	0.05623413251903491	1.25	25	1.0	0.1805932937380127	3_char
Male	Meninges	Bacterial infection of unspecified site	A49	A30-A49	14	1.05	1.78	3.03	2.12	0.016982436524617443	1.77	25	1.0	0.08731254805498284	3_char
Female	Pancreas	Bacterial infection of unspecified site	A49	A30-A49	63	0.97	1.25	1.61	1.76	0.039810717055349734	1.4	23	1.0	0.1481331356773205	3_char
Male	Acute myeloid leukaemia	Bacterial infection of unspecified site	A49	A30-A49	32	3.14	4.5	6.46	8.18	1.445439770745928e-16	15.84	25	1.059435079968228e-11	1.4032252714810966e-14	3_char
Female	Gallbladder, bile ducts	Bacterial infection of unspecified site	A49	A30-A49	18	0.76	1.21	1.94	0.81	0.20892961308540392	0.68	23	1.0	0.35420030510928163	3_char
Male	Leukaemia, other or unspecified	Bacterial infection of unspecified site	A49	A30-A49	11	2.57	4.8	8.94	4.94	3.981071705534969e-07	6.4	25	0.02917926506571856	1.3221234737525398e-05	3_char
Male	Skin, squamous cell carcinoma	Bacterial infection of unspecified site	A49	A30-A49	130	1.2	1.43	1.71	4.03	2.754228703338169e-05	4.56	25	1.0	0.0005814262465759537	3_char
Female	Small intestine	Bacterial infection of unspecified site	A49	A30-A49	9	1.16	2.27	4.42	2.41	0.007943282347242814	2.1	23	1.0	0.052664213445604895	3_char
Female	Skin, other	Bacterial infection of unspecified site	A49	A30-A49	14	1.29	2.2	3.77	2.88	0.001995262314968879	2.7	23	1.0	0.01920708581240399	3_char
Male	Anus	Bacterial infection of unspecified site	A49	A30-A49	6	2.1	4.84	11.12	3.71	0.00010471285480508996	3.98	25	1.0	0.0018041675347764618	3_char
Female	Breast	Bacterial infection of unspecified site	A49	A30-A49	190	0.75	0.86	0.99	-2.05	0.0199526231496888	1.7	23	1.0	0.09656173745503073	3_char
Female	Melanoma of the skin	Bacterial infection of unspecified site	A49	A30-A49	39	0.76	1.04	1.43	0.24	0.40738027780411273	0.39	23	1.0	0.4634681794590988	3_char
Female	Skin, squamous cell carcinoma	Bacterial infection of unspecified site	A49	A30-A49	96	1.02	1.25	1.53	2.13	0.016595869074375606	1.78	23	1.0	0.08606765894051935	3_char
Male	Mature B-cell neoplasms	Bacterial infection of unspecified site	A49	A30-A49	95	1.1	1.35	1.65	2.87	0.0020417379446695297	2.69	25	1.0	0.019554316301392028	3_char
Female	Cervix uteri	Bacterial infection of unspecified site	A49	A30-A49	7	0.45	0.95	1.99	-0.14	0.44668359215096315	0.35	23	1.0	0.47862221341887673	3_char
Male	Tongue	Bacterial infection of unspecified site	A49	A30-A49	8	0.88	1.78	3.6	1.61	0.05370317963702527	1.27	25	1.0	0.17609943412203682	3_char
Female	Mature B-cell neoplasms	Bacterial infection of unspecified site	A49	A30-A49	63	0.96	1.23	1.58	1.66	0.04897788193684462	1.31	23	1.0	0.167498780168021	3_char
Male	Skin, other	Bacterial infection of unspecified site	A49	A30-A49	14	1.24	2.12	3.63	2.74	0.003090295432513592	2.51	25	1.0	0.02665684403037351	3_char
Female	Bladder and urinary tract	Bacterial infection of unspecified site	A49	A30-A49	30	0.93	1.33	1.92	1.55	0.06025595860743578	1.22	23	1.0	0.1875673356889495	3_char
Male	Mesothelioma	Bacterial infection of unspecified site	A49	A30-A49	11	1.04	1.9	3.46	2.09	0.018197008586099836	1.74	25	1.0	0.0912652076309147	3_char
Female	Mature T and NK cell lymphomas/leukaemias	Bacterial infection of unspecified site	A49	A30-A49	7	1.09	2.32	4.93	2.18	0.014454397707459272	1.84	23	1.0	0.0787098870704478	3_char
Male	Mouth, other or unspecified	Bacterial infection of unspecified site	A49	A30-A49	11	1.14	2.07	3.78	2.38	0.008709635899560805	2.06	25	1.0	0.05618489379143718	3_char
Female	Oesophagus	Bacterial infection of unspecified site	A49	A30-A49	12	0.87	1.55	2.75	1.49	0.06760829753919818	1.17	23	1.0	0.20023234880133875	3_char
Female	Any	Bacterial infection of unspecified site	A49	A30-A49	878	1.1	1.18	1.26	4.76	9.77237220955811e-07	6.01	23	0.07162660210995618	2.9944231651319475e-05	3_char
Male	Larynx, epiglottis	Bacterial infection of unspecified site	A49	A30-A49	10	0.7	1.3	2.44	0.83	0.20417379446695297	0.69	25	1.0	0.3507621944837642	3_char
Male	Hodgkin lymphoma	Bacterial infection of unspecified site	A49	A30-A49	8	1.28	2.59	5.23	2.65	0.004073802778041126	2.39	25	1.0	0.03271495284502294	3_char
Male	Brain	Bacterial infection of unspecified site	A49	A30-A49	9	0.33	0.64	1.23	-1.33	0.09120108393559097	1.04	25	1.0	0.2362043620868954	3_char
Female	Myeloproliferative neoplasms	Bacterial infection of unspecified site	A49	A30-A49	31	1.87	2.68	3.85	5.36	4.168693834703355e-08	7.38	23	0.003055444146145824	1.648028126292246e-06	3_char
Male	Non-Hodgkin lymphoma, other or unspeficied	Bacterial infection of unspecified site	A49	A30-A49	10	0.88	1.65	3.1	1.58	0.057543993733715694	1.24	25	1.0	0.18289263348131873	3_char
Male	Colon and rectum	Bacterial infection of unspecified site	A49	A30-A49	145	0.91	1.07	1.27	0.86	0.19498445997580455	0.71	25	1.0	0.34335309790083834	3_char
Female	Stomach	Bacterial infection of unspecified site	A49	A30-A49	17	0.46	0.75	1.21	-1.18	0.11748975549395294	0.93	23	1.0	0.2695193148549116	3_char
Male	Gallbladder, bile ducts	Bacterial infection of unspecified site	A49	A30-A49	14	0.77	1.32	2.24	1.02	0.1548816618912481	0.81	25	1.0	0.3091433078706743	3_char
Female	Illdefined or unknown	Bacterial infection of unspecified site	A49	A30-A49	46	1.15	1.54	2.06	2.87	0.0020892961308540386	2.68	23	1.0	0.019926474939615715	3_char
Female	Liver	Bacterial infection of unspecified site	A49	A30-A49	20	0.91	1.42	2.22	1.56	0.0588843655355589	1.23	23	1.0	0.18517739614402492	3_char
Female	Thyroid gland	Bacterial infection of unspecified site	A49	A30-A49	24	1.16	1.73	2.59	2.66	0.003890451449942805	2.41	23	1.0	0.03164823962525615	3_char
Female	Any haematological	Bacterial infection of unspecified site	A49	A30-A49	146	1.45	1.71	2.02	6.41	7.079457843841374e-11	10.15	23	5.188888626643535e-06	4.137869718216535e-09	3_char
Female	Meninges	Bacterial infection of unspecified site	A49	A30-A49	19	0.72	1.14	1.79	0.55	0.28840315031266056	0.54	23	1.0	0.4074500559399857	3_char
Male	Melanoma of the skin	Bacterial infection of unspecified site	A49	A30-A49	56	0.83	1.08	1.4	0.54	0.29512092266663853	0.53	25	1.0	0.41097577616421777	3_char
Male	Lung, trachea	Bacterial infection of unspecified site	A49	A30-A49	198	1.11	1.28	1.47	3.4	0.0003388441561392024	3.47	25	1.0	0.004734194133477476	3_char
Female	Brain	Bacterial infection of unspecified site	A49	A30-A49	9	0.45	0.87	1.68	-0.42	0.33884415613920255	0.47	23	1.0	0.43342319373523763	3_char
Male	Myelodysplastic syndromes and myelodysplastic/myeloproliferative neoplasms	Bacterial infection of unspecified site	A49	A30-A49	24	1.86	2.81	4.26	4.89	5.011872336272725e-07	6.3	25	0.03673451828871094	1.6370106189265125e-05	3_char
Male	Stomach	Bacterial infection of unspecified site	A49	A30-A49	33	0.7	0.98	1.39	-0.09	0.4677351412871982	0.33	25	1.0	0.4857481499730109	3_char
Female	Mouth, other or unspecified	Bacterial infection of unspecified site	A49	A30-A49	8	0.72	1.46	2.95	1.06	0.14454397707459277	0.84	23	1.0	0.29899672056225207	3_char
Male	Digestive organs, other and unspecified	Bacterial infection of unspecified site	A49	A30-A49	9	0.81	1.59	3.09	1.36	0.08709635899560805	1.06	25	1.0	0.2304095731099073	3_char
Male	Prostate	Bacterial infection of unspecified site	A49	A30-A49	324	0.68	0.76	0.85	-4.88	5.370317963702533e-07	6.27	25	0.03936174551495771	1.7470814698161435e-05	3_char
Male	Any haematological	Bacterial infection of unspecified site	A49	A30-A49	194	1.54	1.77	2.05	7.86	1.9498445997580415e-15	14.71	25	1.4291385993926564e-10	1.7449799748384082e-13	3_char
Female	Soft tissues	Bacterial infection of unspecified site	A49	A30-A49	13	1.0	1.73	3.01	1.96	0.025118864315095794	1.6	23	1.0	0.1119201920957414	3_char
Female	Digestive organs, other and unspecified	Bacterial infection of unspecified site	A49	A30-A49	18	1.37	2.2	3.54	3.25	0.0005754399373371566	3.24	23	1.0	0.007258108794893633	3_char
Male	Myeloproliferative neoplasms	Bacterial infection of unspecified site	A49	A30-A49	25	1.49	2.23	3.33	3.91	4.5708818961487516e-05	4.34	25	1.0	0.0009003568626127997	3_char
Female	Ovary etc.	Bacterial infection of unspecified site	A49	A30-A49	27	0.64	0.93	1.37	-0.35	0.36307805477010135	0.44	23	1.0	0.4443447324156717	3_char
Male	Pancreas	Bacterial infection of unspecified site	A49	A30-A49	71	1.16	1.47	1.86	3.18	0.0007413102413009177	3.13	25	1.0	0.008853565933868464	3_char
Female	Non-Hodgkin lymphoma, other or unspeficied	Bacterial infection of unspecified site	A49	A30-A49	5	0.39	0.94	2.26	-0.14	0.44668359215096315	0.35	23	1.0	0.47862221341887673	3_char
Female	Vulva	Bacterial infection of unspecified site	A49	A30-A49	5	0.27	0.65	1.58	-0.95	0.17378008287493754	0.76	23	1.0	0.3254851704269682	3_char
Male	Small intestine	Bacterial infection of unspecified site	A49	A30-A49	9	0.81	1.57	3.04	1.33	0.0933254300796991	1.03	25	1.0	0.23912072284456215	3_char
Female	Leukaemia, other or unspecified	Bacterial infection of unspecified site	A49	A30-A49	12	3.24	5.89	10.7	5.81	3.090295432513592e-09	8.51	23	0.00022650320372608372	1.481381319333445e-07	3_char
Male	Bladder and urinary tract	Bacterial infection of unspecified site	A49	A30-A49	106	0.96	1.16	1.41	1.55	0.06025595860743578	1.22	25	1.0	0.1875673356889495	3_char
Male	Illdefined or unknown	Bacterial infection of unspecified site	A49	A30-A49	34	0.97	1.36	1.92	1.77	0.038018939632056124	1.42	25	1.0	0.14401024187759967	3_char
Male	Any	Bacterial infection of unspecified site	A49	A30-A49	1175	1.08	1.14	1.21	4.43	4.677351412871981e-06	5.33	25	0.34282647180645187	0.00012174235504490477	3_char
Male	Kidney	Bacterial infection of unspecified site	A49	A30-A49	53	1.07	1.41	1.85	2.47	0.006760829753919818	2.17	25	1.0	0.04717583937676628	3_char
Male	Oesophagus	Bacterial infection of unspecified site	A49	A30-A49	26	1.11	1.64	2.43	2.5	0.00630957344480193	2.2	25	1.0	0.04495141773296632	3_char
Male	Liver	Bacterial infection of unspecified site	A49	A30-A49	49	1.33	1.78	2.36	3.95	3.9810717055349695e-05	4.4	25	1.0	0.0007992129571547127	3_char
Male	Pharynx	Bacterial infection of unspecified site	A49	A30-A49	16	1.23	2.01	3.31	2.76	0.0028840315031266055	2.54	25	1.0	0.0253946526936166	3_char
Female	Myelodysplastic syndromes and myelodysplastic/myeloproliferative neoplasms	Bacterial infection of unspecified site	A49	A30-A49	21	2.13	3.31	5.16	5.29	6.025595860743581e-08	7.22	23	0.004416460486132008	2.3171356170682096e-06	3_char
Female	Lung, trachea	Bacterial infection of unspecified site	A49	A30-A49	94	1.3	1.6	1.96	4.48	3.801893963205613e-06	5.42	23	0.27865981803315537	0.00010133084292114741	3_char
Female	Kidney	Bacterial infection of unspecified site	A49	A30-A49	36	0.97	1.35	1.88	1.8	0.03630780547701014	1.44	23	1.0	0.14006213697039255	3_char
Female	Acute myeloid leukaemia	Bacterial infection of unspecified site	A49	A30-A49	22	2.62	4.03	6.2	6.35	1.0471285480508985e-10	9.98	23	7.67492869293906e-06	5.996038041358641e-09	3_char
Male	Soft tissues	Bacterial infection of unspecified site	A49	A30-A49	6	0.39	0.87	1.95	-0.33	0.37153522909717257	0.43	25	1.0	0.4484573327516306	3_char
Female	Colon and rectum	Bacterial infection of unspecified site	A49	A30-A49	115	0.9	1.08	1.3	0.79	0.2137962089502232	0.67	23	1.0	0.3579467571612821	3_char
Female	Corpus uteri	Bacterial infection of unspecified site	A49	A30-A49	41	0.6	0.81	1.11	-1.31	0.09549925860214359	1.02	23	1.0	0.24205056225341015	3_char
Male	Mature T and NK cell lymphomas/leukaemias	Bacterial infection of unspecified site	A49	A30-A49	13	1.74	3.04	5.31	3.9	4.7863009232263804e-05	4.32	25	1.0	0.0009349998032192899	3_char
Male	Prostate	Staphylococcal infection, unspecified	A490	A49	19	0.57	0.89	1.4	-0.51	0.30902954325135906	0.51	4	1.0	0.4181263106202278	4_char
Female	Breast	Staphylococcal infection, unspecified	A490	A49	10	0.48	0.89	1.66	-0.36	0.35481338923357547	0.45	5	1.0	0.4403699494348474	4_char
Male	Any	Staphylococcal infection, unspecified	A490	A49	61	0.89	1.15	1.48	1.09	0.1380384264602885	0.86	4	1.0	0.2921438688902415	4_char
Female	Any	Staphylococcal infection, unspecified	A490	A49	40	0.74	1.0	1.37	0.02	0.4897788193684462	0.31	5	1.0	0.4929668442566054	4_char
Male	Skin, squamous cell carcinoma	Staphylococcal infection, unspecified	A490	A49	7	0.82	1.73	3.63	1.44	0.07413102413009177	1.13	4	1.0	0.21100712285883794	4_char
Female	Any haematological	Staphylococcal infection, unspecified	A490	A49	6	0.6	1.33	2.95	0.69	0.24547089156850305	0.61	5	1.0	0.38031980462750614	4_char
Female	Lung, trachea	Staphylococcal infection, unspecified	A490	A49	5	0.7	1.68	4.05	1.16	0.12302687708123815	0.91	5	1.0	0.2761032167448284	4_char
Male	Bladder and urinary tract	Staphylococcal infection, unspecified	A490	A49	6	0.63	1.4	3.12	0.82	0.20417379446695297	0.69	4	1.0	0.3507621944837642	4_char
Male	Mature B-cell neoplasms	Staphylococcal infection, unspecified	A490	A49	5	0.59	1.43	3.43	0.79	0.2137962089502232	0.67	4	1.0	0.3579467571612821	4_char
Male	Any haematological	Staphylococcal infection, unspecified	A490	A49	14	1.48	2.5	4.22	3.42	0.00031622776601683794	3.5	4	1.0	0.004478823982648142	4_char
Male	Lung, trachea	Staphylococcal infection, unspecified	A490	A49	6	0.35	0.78	1.73	-0.61	0.2691534803926916	0.57	4	1.0	0.3956281955996777	4_char
Male	Any	Streptococcal infection, unspecified	A491	A49	14	0.8	1.36	2.29	1.14	0.12589254117941673	0.9	2	1.0	0.27920039352916426	4_char
Female	Any	Other bacterial infections of unspecified site	A498	A49	28	0.76	1.09	1.59	0.48	0.31622776601683794	0.5	4	1.0	0.4220227983868491	4_char
Male	Any haematological	Other bacterial infections of unspecified site	A498	A49	8	0.92	1.84	3.67	1.72	0.04265795188015926	1.37	4	1.0	0.15456864658178135	4_char
Male	Lung, trachea	Other bacterial infections of unspecified site	A498	A49	5	0.34	0.83	1.99	-0.42	0.33884415613920255	0.47	4	1.0	0.43342319373523763	4_char
Male	Prostate	Other bacterial infections of unspecified site	A498	A49	11	0.38	0.69	1.25	-1.22	0.11220184543019636	0.95	4	1.0	0.26324693536511656	4_char
Female	Breast	Other bacterial infections of unspecified site	A498	A49	5	0.29	0.7	1.68	-0.8	0.2137962089502232	0.67	4	1.0	0.3579467571612821	4_char
Female	Colon and rectum	Other bacterial infections of unspecified site	A498	A49	8	1.15	2.31	4.62	2.36	0.009120108393559097	2.04	4	1.0	0.05799569188841871	4_char
Male	Any	Other bacterial infections of unspecified site	A498	A49	42	0.79	1.07	1.44	0.42	0.33884415613920255	0.47	4	1.0	0.43342319373523763	4_char
Male	Colon and rectum	Other bacterial infections of unspecified site	A498	A49	11	1.22	2.2	3.97	2.61	0.004570881896148752	2.34	4	1.0	0.03560663073421435	4_char
Male	Melanoma of the skin	Other bacterial infections of unspecified site	A498	A49	5	1.12	2.69	6.47	2.21	0.013489628825916533	1.87	4	1.0	0.07511375406788363	4_char
Female	Bladder and urinary tract	Bacterial infection, unspecified	A499	A49	29	0.96	1.39	2.0	1.74	0.04168693834703355	1.38	35	1.0	0.15230766891709407	4_char
Female	Ovary etc.	Bacterial infection, unspecified	A499	A49	26	0.66	0.97	1.43	-0.15	0.436515832240166	0.36	35	1.0	0.4747299936796938	4_char
Female	Digestive organs, other and unspecified	Bacterial infection, unspecified	A499	A49	16	1.26	2.08	3.45	2.86	0.0020892961308540386	2.68	35	1.0	0.019926474939615715	4_char
Female	Skin, squamous cell carcinoma	Bacterial infection, unspecified	A499	A49	92	1.04	1.28	1.57	2.33	0.01	2.0	35	1.0	0.06169093510647253	4_char
Male	Liver	Bacterial infection, unspecified	A499	A49	46	1.34	1.79	2.4	3.89	5.011872336272725e-05	4.3	41	1.0	0.0009707853670378156	4_char
Male	Anus	Bacterial infection, unspecified	A499	A49	6	2.28	5.25	12.08	3.9	4.7863009232263804e-05	4.32	41	1.0	0.0009349998032192899	4_char
Male	Pancreas	Bacterial infection, unspecified	A499	A49	65	1.13	1.44	1.85	2.92	0.0017378008287493763	2.76	41	1.0	0.017296593121019218	4_char
Male	Any haematological	Bacterial infection, unspecified	A499	A49	177	1.5	1.75	2.03	7.3	1.3803842646028865e-13	12.86	41	1.0117526467406857e-08	1.0539090070215476e-11	4_char
Male	Larynx, epiglottis	Bacterial infection, unspecified	A499	A49	9	0.65	1.26	2.44	0.69	0.24547089156850305	0.61	41	1.0	0.38031980462750614	4_char
Male	Oesophagus	Bacterial infection, unspecified	A499	A49	26	1.2	1.78	2.63	2.89	0.0019498445997580456	2.71	41	1.0	0.01888147178481516	4_char
Male	Any	Bacterial infection, unspecified	A499	A49	1090	1.08	1.14	1.22	4.42	4.897788193684467e-06	5.31	41	0.358983385656103	0.0001268492528820152	4_char
Male	Brain	Bacterial infection, unspecified	A499	A49	8	0.31	0.62	1.24	-1.36	0.08709635899560805	1.06	41	1.0	0.2304095731099073	4_char
Male	Soft tissues	Bacterial infection, unspecified	A499	A49	6	0.42	0.94	2.11	-0.15	0.44668359215096315	0.35	41	1.0	0.47862221341887673	4_char
Male	Mature B-cell neoplasms	Bacterial infection, unspecified	A499	A49	88	1.09	1.34	1.66	2.74	0.003019951720402016	2.52	41	1.0	0.026204257292158847	4_char
Female	Corpus uteri	Bacterial infection, unspecified	A499	A49	37	0.57	0.79	1.09	-1.43	0.07585775750291836	1.12	35	1.0	0.21366514242473297	4_char
Female	Thyroid gland	Bacterial infection, unspecified	A499	A49	22	1.12	1.71	2.61	2.5	0.006165950018614822	2.21	35	1.0	0.044190212830191984	4_char
Female	Leukaemia, other or unspecified	Bacterial infection, unspecified	A499	A49	12	3.51	6.4	11.64	6.08	6.165950018614809e-10	9.21	35	4.519333066143724e-05	3.2373446032548165e-08	4_char
Male	Illdefined or unknown	Bacterial infection, unspecified	A499	A49	32	0.97	1.38	1.96	1.8	0.03548133892335755	1.45	41	1.0	0.13817569397946397	4_char
Male	Tongue	Bacterial infection, unspecified	A499	A49	6	0.64	1.43	3.22	0.87	0.19054607179632474	0.72	41	1.0	0.3397327673334701	4_char
Female	Colon and rectum	Bacterial infection, unspecified	A499	A49	107	0.89	1.08	1.3	0.76	0.22387211385683395	0.65	35	1.0	0.3658085113504691	4_char
Male	Hodgkin lymphoma	Bacterial infection, unspecified	A499	A49	8	1.41	2.84	5.75	2.91	0.0018197008586099826	2.74	41	1.0	0.01790748851125385	4_char
Male	Prostate	Bacterial infection, unspecified	A499	A49	301	0.68	0.76	0.86	-4.65	1.698243652461746e-06	5.77	41	0.12447276850718368	4.9413564314086416e-05	4_char
Male	Mesothelioma	Bacterial infection, unspecified	A499	A49	11	1.12	2.05	3.74	2.34	0.009549925860214359	2.02	41	1.0	0.05986161087183883	4_char
Male	Skin, other	Bacterial infection, unspecified	A499	A49	13	1.21	2.12	3.69	2.64	0.004168693834703355	2.38	41	1.0	0.03326920890838223	4_char
Female	Small intestine	Bacterial infection, unspecified	A499	A49	7	0.88	1.88	3.98	1.64	0.05011872336272722	1.3	35	1.0	0.16952567395224014	4_char
Female	Breast	Bacterial infection, unspecified	A499	A49	175	0.74	0.86	0.99	-2.05	0.020417379446695295	1.69	35	1.0	0.09812417720448047	4_char
Male	Small intestine	Bacterial infection, unspecified	A499	A49	9	0.87	1.68	3.27	1.54	0.06165950018614822	1.21	41	1.0	0.1899757478727031	4_char
Male	Acute myeloid leukaemia	Bacterial infection, unspecified	A499	A49	31	3.24	4.67	6.74	8.25	7.762471166286927e-17	16.11	41	5.689503241330003e-12	7.678142026086374e-15	4_char
Male	Kidney	Bacterial infection, unspecified	A499	A49	49	1.06	1.41	1.87	2.36	0.009120108393559097	2.04	41	1.0	0.05799569188841871	4_char
Female	Cervix uteri	Bacterial infection, unspecified	A499	A49	7	0.49	1.03	2.16	0.07	0.4786300923226383	0.32	35	1.0	0.4895505528438149	4_char
Male	Bladder and urinary tract	Bacterial infection, unspecified	A499	A49	99	0.96	1.17	1.43	1.55	0.06025595860743578	1.22	41	1.0	0.1875673356889495	4_char
Male	Meninges	Bacterial infection, unspecified	A499	A49	13	1.03	1.79	3.1	2.06	0.0199526231496888	1.7	41	1.0	0.09656173745503073	4_char
Male	Stomach	Bacterial infection, unspecified	A499	A49	33	0.75	1.06	1.5	0.35	0.36307805477010135	0.44	41	1.0	0.4443447324156717	4_char
Male	Myeloproliferative neoplasms	Bacterial infection, unspecified	A499	A49	22	1.37	2.1	3.22	3.41	0.0003235936569296281	3.49	41	1.0	0.004561992130151393	4_char
Female	Mature B-cell neoplasms	Bacterial infection, unspecified	A499	A49	61	0.99	1.28	1.65	1.92	0.02754228703338166	1.56	35	1.0	0.11824002390392485	4_char
Male	Lip	Bacterial infection, unspecified	A499	A49	8	0.81	1.64	3.31	1.37	0.08511380382023763	1.07	41	1.0	0.22752995298724624	4_char
Female	Pancreas	Bacterial infection, unspecified	A499	A49	60	0.99	1.28	1.65	1.89	0.029512092266663854	1.53	35	1.0	0.12344988030391092	4_char
Male	Colon and rectum	Bacterial infection, unspecified	A499	A49	134	0.9	1.07	1.27	0.77	0.22387211385683395	0.65	41	1.0	0.3658085113504691	4_char
Female	Kidney	Bacterial infection, unspecified	A499	A49	33	0.95	1.33	1.88	1.64	0.05011872336272722	1.3	35	1.0	0.16952567395224014	4_char
Female	Liver	Bacterial infection, unspecified	A499	A49	18	0.86	1.37	2.19	1.33	0.09120108393559097	1.04	35	1.0	0.2362043620868954	4_char
Female	Melanoma of the skin	Bacterial infection, unspecified	A499	A49	38	0.79	1.09	1.5	0.51	0.3019951720402016	0.52	35	1.0	0.4147023163407321	4_char
Female	Meninges	Bacterial infection, unspecified	A499	A49	18	0.73	1.16	1.85	0.63	0.2630267991895382	0.58	35	1.0	0.39163347106401497	4_char
Male	Digestive organs, other and unspecified	Bacterial infection, unspecified	A499	A49	8	0.74	1.51	3.06	1.14	0.12589254117941673	0.9	41	1.0	0.27920039352916426	4_char
Female	Myelodysplastic syndromes and myelodysplastic/myeloproliferative neoplasms	Bacterial infection, unspecified	A499	A49	20	2.15	3.38	5.32	5.26	7.079457843841373e-08	7.15	35	0.005188888626643534	2.6885433298671162e-06	4_char
Female	Illdefined or unknown	Bacterial infection, unspecified	A499	A49	44	1.17	1.58	2.14	3.0	0.0013489628825916532	2.87	35	1.0	0.01419966027280701	4_char
Male	Pharynx	Bacterial infection, unspecified	A499	A49	15	1.22	2.04	3.41	2.73	0.003235936569296281	2.49	41	1.0	0.027604512435587862	4_char
Male	Leukaemia, other or unspecified	Bacterial infection, unspecified	A499	A49	9	2.09	4.14	8.19	4.08	2.238721138568338e-05	4.65	41	1.0	0.0004846044472869649	4_char
Male	Gallbladder, bile ducts	Bacterial infection, unspecified	A499	A49	14	0.84	1.42	2.42	1.3	0.09772372209558107	1.01	41	1.0	0.24517903097814794	4_char
Female	Soft tissues	Bacterial infection, unspecified	A499	A49	12	0.97	1.72	3.05	1.85	0.03235936569296283	1.49	35	1.0	0.13074860575885944	4_char
Male	Melanoma of the skin	Bacterial infection, unspecified	A499	A49	53	0.84	1.1	1.44	0.67	0.251188643150958	0.6	41	1.0	0.3839998247940237	4_char
Female	Skin, other	Bacterial infection, unspecified	A499	A49	14	1.38	2.37	4.06	3.14	0.0008317637711026709	3.08	35	1.0	0.009707663312574881	4_char
Male	Myelodysplastic syndromes and myelodysplastic/myeloproliferative neoplasms	Bacterial infection, unspecified	A499	A49	20	1.58	2.49	3.91	3.96	3.8018939632056124e-05	4.42	41	1.0	0.0007689288577073823	4_char
Female	Oesophagus	Bacterial infection, unspecified	A499	A49	11	0.84	1.53	2.78	1.39	0.08317637711026708	1.08	35	1.0	0.2247359663913085	4_char
Female	Mouth, other or unspecified	Bacterial infection, unspecified	A499	A49	8	0.78	1.57	3.17	1.26	0.10232929922807542	0.99	35	1.0	0.2513986051793855	4_char
Female	Any haematological	Bacterial infection, unspecified	A499	A49	138	1.47	1.74	2.06	6.43	6.456542290346562e-11	10.19	35	4.732322671709513e-06	3.794966055901774e-09	4_char
Female	Vulva	Bacterial infection, unspecified	A499	A49	5	0.29	0.7	1.69	-0.79	0.2137962089502232	0.67	35	1.0	0.3579467571612821	4_char
Male	Lung, trachea	Bacterial infection, unspecified	A499	A49	184	1.11	1.28	1.48	3.33	0.0004365158322401661	3.36	41	1.0	0.005789798755708102	4_char
Male	Mature T and NK cell lymphomas/leukaemias	Bacterial infection, unspecified	A499	A49	12	1.69	3.02	5.39	3.73	9.549925860214369e-05	4.02	41	1.0	0.0016677670143540914	4_char
Female	Acute myeloid leukaemia	Bacterial infection, unspecified	A499	A49	21	2.67	4.15	6.44	6.33	1.2022644346174132e-10	9.92	35	8.81199717352833e-06	6.857585349049284e-09	4_char
Female	Gallbladder, bile ducts	Bacterial infection, unspecified	A499	A49	18	0.82	1.31	2.09	1.12	0.1318256738556407	0.88	35	1.0	0.2859727932414593	4_char
Female	Any	Bacterial infection, unspecified	A499	A49	820	1.11	1.19	1.27	4.83	6.918309709189363e-07	6.16	35	0.05070775101350344	2.1932418258435742e-05	4_char
Female	Stomach	Bacterial infection, unspecified	A499	A49	15	0.43	0.71	1.19	-1.3	0.09772372209558107	1.01	35	1.0	0.24517903097814794	4_char
Female	Brain	Bacterial infection, unspecified	A499	A49	9	0.49	0.94	1.81	-0.19	0.42657951880159267	0.37	35	1.0	0.4711240236655275	4_char
Female	Myeloproliferative neoplasms	Bacterial infection, unspecified	A499	A49	30	1.93	2.78	4.01	5.46	2.3442288153199228e-08	7.63	35	0.0017182025101887374	9.72383989920055e-07	4_char
Female	Lung, trachea	Bacterial infection, unspecified	A499	A49	90	1.33	1.64	2.02	4.63	1.8197008586099826e-06	5.74	35	0.13337497443181867	5.259265553305153e-05	4_char
Male	Non-Hodgkin lymphoma, other or unspeficied	Bacterial infection, unspecified	A499	A49	10	0.99	1.84	3.45	1.91	0.02754228703338166	1.56	41	1.0	0.11824002390392485	4_char
Female	Mature T and NK cell lymphomas/leukaemias	Bacterial infection, unspecified	A499	A49	6	0.93	2.1	4.74	1.79	0.03630780547701014	1.44	35	1.0	0.14006213697039255	4_char
Male	Skin, squamous cell carcinoma	Bacterial infection, unspecified	A499	A49	122	1.21	1.44	1.73	3.98	3.467368504525317e-05	4.46	41	1.0	0.0007100887804950631	4_char
Male	Mouth, other or unspecified	Bacterial infection, unspecified	A499	A49	10	1.09	2.04	3.82	2.22	0.013182567385564075	1.88	41	1.0	0.07400553588579341	4_char
Female	Breast	Early syphilis	A51	A50-A64	6	0.57	1.27	2.83	0.59	0.2754228703338166	0.56	2	1.0	0.3993495406749177	3_char
Male	Prostate	Early syphilis	A51	A50-A64	6	0.55	1.22	2.71	0.48	0.31622776601683794	0.5	2	1.0	0.4220227983868491	3_char
Male	Any	Early syphilis	A51	A50-A64	18	0.79	1.26	2.0	0.98	0.16218100973589297	0.79	2	1.0	0.31570013301974015	3_char
Female	Any	Early syphilis	A51	A50-A64	13	0.67	1.16	2.0	0.53	0.29512092266663853	0.53	2	1.0	0.41097577616421777	3_char
Male	Any	Primary genital syphilis	A510	A51	8	0.49	0.98	1.97	-0.05	0.4786300923226383	0.32	2	1.0	0.4895505528438149	4_char
Female	Any	Secondary syphilis of skin and mucous membranes	A513	A51	10	0.64	1.19	2.21	0.54	0.29512092266663853	0.53	2	1.0	0.41097577616421777	4_char
Female	Breast	Secondary syphilis of skin and mucous membranes	A513	A51	5	0.59	1.41	3.39	0.77	0.21877616239495523	0.66	2	1.0	0.362099151448339	4_char
Male	Any	Other secondary syphilis	A514	A51	5	1.99	4.79	11.51	3.5	0.00022908676527677723	3.64	0	1.0	0.0034337248386424107	4_char
Female	Any	Late syphilis	A52	A50-A64	9	0.36	0.69	1.32	-1.12	0.1318256738556407	0.88	0	1.0	0.2859727932414593	3_char
Male	Any	Late syphilis	A52	A50-A64	33	0.81	1.14	1.6	0.74	0.2290867652767773	0.64	1	1.0	0.3694858388557652	3_char
Male	Prostate	Late syphilis	A52	A50-A64	6	0.24	0.54	1.2	-1.51	0.06606934480075961	1.18	1	1.0	0.1975584459518471	3_char
Female	Any	Symptomatic neurosyphilis	A521	A52	6	0.29	0.65	1.44	-1.06	0.14454397707459277	0.84	0	1.0	0.29899672056225207	4_char
Male	Any	Symptomatic neurosyphilis	A521	A52	22	0.69	1.05	1.59	0.22	0.40738027780411273	0.39	1	1.0	0.4634681794590988	4_char
Male	Any	Gonococcal infection	A54	A50-A64	14	0.75	1.27	2.15	0.91	0.18197008586099836	0.74	1	1.0	0.33253128831887796	3_char
Male	Any	Gonococcal infection of lower genitourinary tract without periurethral or accessory gland abscess	A540	A54	11	0.75	1.36	2.45	1.01	0.1548816618912481	0.81	2	1.0	0.3091433078706743	4_char
Male	Testis	Other sexually transmitted chlamydial diseases	A56	A50-A64	7	0.65	1.37	2.87	0.82	0.20417379446695297	0.69	13	1.0	0.3507621944837642	3_char
Female	Any	Other sexually transmitted chlamydial diseases	A56	A50-A64	57	0.85	1.11	1.44	0.77	0.21877616239495523	0.66	17	1.0	0.362099151448339	3_char
Male	Any haematological	Other sexually transmitted chlamydial diseases	A56	A50-A64	6	0.4	0.89	1.98	-0.29	0.3890451449942806	0.41	13	1.0	0.45592005471917046	3_char
Male	Any	Other sexually transmitted chlamydial diseases	A56	A50-A64	44	0.77	1.04	1.4	0.27	0.3981071705534972	0.4	13	1.0	0.45966076032953024	3_char
Male	Prostate	Other sexually transmitted chlamydial diseases	A56	A50-A64	11	0.93	1.68	3.04	1.73	0.04265795188015926	1.37	13	1.0	0.15456864658178135	3_char
Male	Colon and rectum	Other sexually transmitted chlamydial diseases	A56	A50-A64	6	0.71	1.57	3.51	1.11	0.13489628825916536	0.87	13	1.0	0.289015593333982	3_char
Female	Breast	Other sexually transmitted chlamydial diseases	A56	A50-A64	19	0.7	1.1	1.72	0.4	0.3467368504525316	0.46	17	1.0	0.436900710927097	3_char
Female	Melanoma of the skin	Other sexually transmitted chlamydial diseases	A56	A50-A64	11	1.04	1.88	3.4	2.07	0.019054607179632473	1.72	17	1.0	0.09373204249873572	3_char
Female	Colon and rectum	Other sexually transmitted chlamydial diseases	A56	A50-A64	5	0.74	1.78	4.3	1.29	0.09772372209558107	1.01	17	1.0	0.24517903097814794	3_char
Male	Melanoma of the skin	Other sexually transmitted chlamydial diseases	A56	A50-A64	5	0.5	1.2	2.89	0.41	0.33884415613920255	0.47	13	1.0	0.43342319373523763	3_char
Female	Any haematological	Other sexually transmitted chlamydial diseases	A56	A50-A64	5	0.39	0.93	2.24	-0.16	0.436515832240166	0.36	17	1.0	0.4747299936796938	3_char
Male	Mature B-cell neoplasms	Other sexually transmitted chlamydial diseases	A56	A50-A64	5	0.72	1.73	4.18	1.23	0.1096478196143185	0.96	13	1.0	0.2603465268920754	3_char
Female	Any haematological	Chlamydial infection of lower genitourinary tract	A560	A56	5	0.48	1.17	2.81	0.34	0.36307805477010135	0.44	24	1.0	0.4443447324156717	4_char
Male	Prostate	Chlamydial infection of lower genitourinary tract	A560	A56	9	0.8	1.54	2.96	1.3	0.09772372209558107	1.01	25	1.0	0.24517903097814794	4_char
Female	Breast	Chlamydial infection of lower genitourinary tract	A560	A56	16	0.73	1.2	1.96	0.72	0.2344228815319922	0.63	24	1.0	0.3732707328080504	4_char
Male	Testis	Chlamydial infection of lower genitourinary tract	A560	A56	6	0.53	1.19	2.66	0.43	0.3311311214825911	0.48	25	1.0	0.42955444238272805	4_char
Male	Mature B-cell neoplasms	Chlamydial infection of lower genitourinary tract	A560	A56	5	0.76	1.83	4.41	1.35	0.08912509381337455	1.05	25	1.0	0.23330918072257179	4_char
Male	Any haematological	Chlamydial infection of lower genitourinary tract	A560	A56	6	0.42	0.93	2.06	-0.19	0.42657951880159267	0.37	25	1.0	0.4711240236655275	4_char
Male	Colon and rectum	Chlamydial infection of lower genitourinary tract	A560	A56	6	0.75	1.68	3.73	1.26	0.10471285480508996	0.98	25	1.0	0.2545412806095472	4_char
Female	Any	Chlamydial infection of lower genitourinary tract	A560	A56	46	0.85	1.14	1.52	0.88	0.19054607179632474	0.72	24	1.0	0.3397327673334701	4_char
Female	Melanoma of the skin	Chlamydial infection of lower genitourinary tract	A560	A56	9	0.99	1.91	3.68	1.93	0.026915348039269153	1.57	24	1.0	0.11656584935820329	4_char
Male	Any	Chlamydial infection of lower genitourinary tract	A560	A56	40	0.73	1.0	1.37	0.01	0.5011872336272722	0.3	25	1.0	0.5011872336272722	4_char
Female	Any	Chlamydial infection of pelviperitoneum and other genitourinary organs	A561	A56	5	0.38	0.91	2.18	-0.21	0.4168693834703354	0.38	6	1.0	0.46737910272368577	4_char
Female	Any	Chlamydial infection of genitourinary tract, unspecified	A562	A56	5	0.38	0.9	2.17	-0.23	0.40738027780411273	0.39	3	1.0	0.4634681794590988	4_char
Female	Any	Trichomoniasis	A59	A50-A64	5	0.71	1.7	4.09	1.19	0.11748975549395294	0.93	0	1.0	0.2695193148549116	3_char
Male	Any	Anogenital herpesviral [herpes simplex] infection	A60	A50-A64	72	0.98	1.23	1.55	1.75	0.039810717055349734	1.4	10	1.0	0.1481331356773205	3_char
Male	Prostate	Anogenital herpesviral [herpes simplex] infection	A60	A50-A64	25	0.96	1.42	2.11	1.77	0.03890451449942807	1.41	10	1.0	0.14599899596721008	3_char
Female	Meninges	Anogenital herpesviral [herpes simplex] infection	A60	A50-A64	6	1.1	2.46	5.49	2.2	0.01412537544622754	1.85	14	1.0	0.07752297965789948	3_char
Female	Any haematological	Anogenital herpesviral [herpes simplex] infection	A60	A50-A64	8	0.59	1.18	2.36	0.47	0.31622776601683794	0.5	14	1.0	0.4220227983868491	3_char
Female	Mature B-cell neoplasms	Anogenital herpesviral [herpes simplex] infection	A60	A50-A64	5	0.65	1.57	3.77	1.0	0.15848931924611134	0.8	14	1.0	0.3122456429358851	3_char
Male	Melanoma of the skin	Anogenital herpesviral [herpes simplex] infection	A60	A50-A64	8	1.01	2.02	4.04	1.99	0.023442288153199226	1.63	10	1.0	0.1069531596756139	3_char
Female	Melanoma of the skin	Anogenital herpesviral [herpes simplex] infection	A60	A50-A64	6	0.43	0.97	2.16	-0.08	0.4677351412871982	0.33	14	1.0	0.4857481499730109	3_char
Male	Colon and rectum	Anogenital herpesviral [herpes simplex] infection	A60	A50-A64	6	0.42	0.94	2.09	-0.15	0.436515832240166	0.36	10	1.0	0.4747299936796938	3_char
Female	Breast	Anogenital herpesviral [herpes simplex] infection	A60	A50-A64	51	1.19	1.57	2.06	3.21	0.0006760829753919819	3.17	14	1.0	0.00823969100122303	3_char
Female	Colon and rectum	Anogenital herpesviral [herpes simplex] infection	A60	A50-A64	7	0.58	1.21	2.54	0.51	0.30902954325135906	0.51	14	1.0	0.4181263106202278	3_char
Male	Any haematological	Anogenital herpesviral [herpes simplex] infection	A60	A50-A64	15	1.29	2.14	3.55	2.94	0.0016218100973589297	2.79	10	1.0	0.016439022415422867	3_char
Male	Mature B-cell neoplasms	Anogenital herpesviral [herpes simplex] infection	A60	A50-A64	10	1.33	2.47	4.6	2.86	0.0021379620895022326	2.67	10	1.0	0.02026929651404296	3_char
Female	Any	Anogenital herpesviral [herpes simplex] infection	A60	A50-A64	95	0.99	1.21	1.48	1.88	0.03019951720402016	1.52	14	1.0	0.12510448275977265	3_char
Male	Mature B-cell neoplasms	Herpesviral infection of genitalia and urogenital tract	A600	A60	10	1.36	2.53	4.7	2.93	0.0016982436524617442	2.77	19	1.0	0.01700447657201961	4_char
Female	Breast	Herpesviral infection of genitalia and urogenital tract	A600	A60	49	1.22	1.61	2.13	3.33	0.00042657951880159257	3.37	27	1.0	0.005691998148655148	4_char
Male	Any haematological	Herpesviral infection of genitalia and urogenital tract	A600	A60	14	1.2	2.03	3.43	2.65	0.003981071705534973	2.4	19	1.0	0.03215700359898456	4_char
Male	Melanoma of the skin	Herpesviral infection of genitalia and urogenital tract	A600	A60	8	1.03	2.06	4.13	2.04	0.020417379446695295	1.69	19	1.0	0.09812417720448047	4_char
Male	Colon and rectum	Herpesviral infection of genitalia and urogenital tract	A600	A60	6	0.43	0.96	2.14	-0.1	0.457088189614875	0.34	19	1.0	0.4823386630456141	4_char
Female	Any	Herpesviral infection of genitalia and urogenital tract	A600	A60	85	0.93	1.15	1.43	1.32	0.0933254300796991	1.03	27	1.0	0.23912072284456215	4_char
Male	Any	Herpesviral infection of genitalia and urogenital tract	A600	A60	70	0.96	1.22	1.54	1.63	0.05128613839913648	1.29	19	1.0	0.1715897892894832	4_char
Male	Prostate	Herpesviral infection of genitalia and urogenital tract	A600	A60	25	0.98	1.46	2.16	1.88	0.03019951720402016	1.52	19	1.0	0.12510448275977265	4_char
Female	Meninges	Herpesviral infection of genitalia and urogenital tract	A600	A60	6	1.18	2.62	5.86	2.36	0.009332543007969915	2.03	27	1.0	0.05891212985695934	4_char
Female	Any haematological	Herpesviral infection of genitalia and urogenital tract	A600	A60	5	0.33	0.79	1.89	-0.54	0.29512092266663853	0.53	27	1.0	0.41097577616421777	4_char
Female	Colon and rectum	Herpesviral infection of genitalia and urogenital tract	A600	A60	5	0.39	0.94	2.25	-0.15	0.44668359215096315	0.35	27	1.0	0.47862221341887673	4_char
Female	Melanoma of the skin	Herpesviral infection of genitalia and urogenital tract	A600	A60	6	0.46	1.02	2.28	0.05	0.4786300923226383	0.32	27	1.0	0.4895505528438149	4_char
Female	Any	Anogenital herpesviral infection, unspecified	A609	A60	7	0.94	1.98	4.16	1.81	0.03548133892335755	1.45	1	1.0	0.13817569397946397	4_char
Female	Thyroid gland	Other predominantly sexually transmitted diseases, not elsewhere classified	A63	A50-A64	17	0.41	0.66	1.07	-1.68	0.046773514128719815	1.33	124	1.0	0.16347645405867717	3_char
Female	Any	Other predominantly sexually transmitted diseases, not elsewhere classified	A63	A50-A64	539	0.99	1.08	1.17	1.73	0.04168693834703355	1.38	124	1.0	0.15230766891709407	3_char
Female	Brain	Other predominantly sexually transmitted diseases, not elsewhere classified	A63	A50-A64	8	0.39	0.78	1.57	-0.7	0.24547089156850305	0.61	124	1.0	0.38031980462750614	3_char
Female	Soft tissues	Other predominantly sexually transmitted diseases, not elsewhere classified	A63	A50-A64	5	0.46	1.1	2.67	0.22	0.4168693834703354	0.38	124	1.0	0.46737910272368577	3_char
Female	Breast	Other predominantly sexually transmitted diseases, not elsewhere classified	A63	A50-A64	213	0.91	1.05	1.2	0.66	0.251188643150958	0.6	124	1.0	0.3839998247940237	3_char
Female	Tongue	Other predominantly sexually transmitted diseases, not elsewhere classified	A63	A50-A64	5	0.92	2.22	5.4	1.76	0.03890451449942807	1.41	124	1.0	0.14599899596721008	3_char
Male	Mature B-cell neoplasms	Other predominantly sexually transmitted diseases, not elsewhere classified	A63	A50-A64	9	0.57	1.09	2.1	0.25	0.3981071705534972	0.4	43	1.0	0.45966076032953024	3_char
Female	Cervix uteri	Other predominantly sexually transmitted diseases, not elsewhere classified	A63	A50-A64	18	0.88	1.4	2.23	1.4	0.07943282347242814	1.1	124	1.0	0.21916163359351104	3_char
Female	Kidney	Other predominantly sexually transmitted diseases, not elsewhere classified	A63	A50-A64	6	0.25	0.55	1.22	-1.46	0.0707945784384138	1.15	124	1.0	0.20560639642760786	3_char
Male	Skin, squamous cell carcinoma	Other predominantly sexually transmitted diseases, not elsewhere classified	A63	A50-A64	9	1.49	2.86	5.51	3.14	0.0008317637711026709	3.08	43	1.0	0.009707663312574881	3_char
Female	Myeloproliferative neoplasms	Other predominantly sexually transmitted diseases, not elsewhere classified	A63	A50-A64	6	0.52	1.17	2.62	0.39	0.3467368504525316	0.46	124	1.0	0.436900710927097	3_char
Female	Ovary etc.	Other predominantly sexually transmitted diseases, not elsewhere classified	A63	A50-A64	15	0.45	0.75	1.24	-1.14	0.1288249551693134	0.89	124	1.0	0.28263365329067364	3_char
Male	Pancreas	Other predominantly sexually transmitted diseases, not elsewhere classified	A63	A50-A64	6	0.68	1.52	3.4	1.03	0.15135612484362082	0.82	43	1.0	0.3054670586891315	3_char
Female	Bladder and urinary tract	Other predominantly sexually transmitted diseases, not elsewhere classified	A63	A50-A64	14	1.46	2.48	4.2	3.38	0.0003715352290971724	3.43	124	1.0	0.005103387296978496	3_char
Male	Any haematological	Other predominantly sexually transmitted diseases, not elsewhere classified	A63	A50-A64	16	0.58	0.94	1.54	-0.24	0.40738027780411273	0.39	43	1.0	0.4634681794590988	3_char
Male	Bladder and urinary tract	Other predominantly sexually transmitted diseases, not elsewhere classified	A63	A50-A64	12	1.16	2.05	3.61	2.47	0.006606934480075957	2.18	43	1.0	0.04642462493693483	3_char
Female	Female genital, other and unspecified	Other predominantly sexually transmitted diseases, not elsewhere classified	A63	A50-A64	5	1.47	3.58	8.68	2.82	0.00239883291901949	2.62	124	1.0	0.022063302647701535	3_char
Female	Acute myeloid leukaemia	Other predominantly sexually transmitted diseases, not elsewhere classified	A63	A50-A64	5	0.64	1.54	3.72	0.96	0.16982436524617442	0.77	124	1.0	0.32215116855733616	3_char
Female	Mouth, other or unspecified	Other predominantly sexually transmitted diseases, not elsewhere classified	A63	A50-A64	10	2.45	4.6	8.66	4.74	1.071519305237607e-06	5.97	124	0.07853700747739041	3.252049999063785e-05	3_char
Female	Illdefined or unknown	Other predominantly sexually transmitted diseases, not elsewhere classified	A63	A50-A64	7	0.52	1.08	2.28	0.21	0.4168693834703354	0.38	124	1.0	0.46737910272368577	3_char
Female	Vulva	Other predominantly sexually transmitted diseases, not elsewhere classified	A63	A50-A64	13	3.42	5.95	10.37	6.3	1.479108388168207e-10	9.83	124	1.0841124931078874e-05	8.326516844146602e-09	3_char
Female	Mature B-cell neoplasms	Other predominantly sexually transmitted diseases, not elsewhere classified	A63	A50-A64	24	0.74	1.11	1.65	0.49	0.30902954325135906	0.51	124	1.0	0.4181263106202278	3_char
Male	Lung, trachea	Other predominantly sexually transmitted diseases, not elsewhere classified	A63	A50-A64	16	0.91	1.48	2.42	1.58	0.057543993733715694	1.24	43	1.0	0.18289263348131873	3_char
Female	Gallbladder, bile ducts	Other predominantly sexually transmitted diseases, not elsewhere classified	A63	A50-A64	8	1.11	2.23	4.49	2.26	0.012022644346174132	1.92	124	1.0	0.06969862511688943	3_char
Female	Pancreas	Other predominantly sexually transmitted diseases, not elsewhere classified	A63	A50-A64	16	0.72	1.18	1.94	0.67	0.251188643150958	0.6	124	1.0	0.3839998247940237	3_char
Female	Melanoma of the skin	Other predominantly sexually transmitted diseases, not elsewhere classified	A63	A50-A64	40	0.88	1.2	1.64	1.13	0.1288249551693134	0.89	124	1.0	0.28263365329067364	3_char
Male	Kidney	Other predominantly sexually transmitted diseases, not elsewhere classified	A63	A50-A64	5	0.45	1.08	2.61	0.18	0.42657951880159267	0.37	43	1.0	0.4711240236655275	3_char
Male	Testis	Other predominantly sexually transmitted diseases, not elsewhere classified	A63	A50-A64	19	1.31	2.07	3.26	3.13	0.0008709635899560805	3.06	43	1.0	0.010061036457971776	3_char
Female	Skin, squamous cell carcinoma	Other predominantly sexually transmitted diseases, not elsewhere classified	A63	A50-A64	16	1.0	1.63	2.67	1.95	0.025703957827688632	1.59	124	1.0	0.11341710848115334	3_char
Female	Lung, trachea	Other predominantly sexually transmitted diseases, not elsewhere classified	A63	A50-A64	40	1.24	1.69	2.31	3.3	0.00047863009232263854	3.32	124	1.0	0.006243316002275812	3_char
Male	Any	Other predominantly sexually transmitted diseases, not elsewhere classified	A63	A50-A64	162	1.16	1.35	1.58	3.83	6.456542290346549e-05	4.19	43	1.0	0.0012020123626389392	3_char
Male	Prostate	Other predominantly sexually transmitted diseases, not elsewhere classified	A63	A50-A64	31	0.77	1.09	1.56	0.5	0.30902954325135906	0.51	43	1.0	0.4181263106202278	3_char
Female	Colon and rectum	Other predominantly sexually transmitted diseases, not elsewhere classified	A63	A50-A64	35	0.64	0.89	1.24	-0.69	0.24547089156850305	0.61	124	1.0	0.38031980462750614	3_char
Male	Colon and rectum	Other predominantly sexually transmitted diseases, not elsewhere classified	A63	A50-A64	12	0.56	0.99	1.75	-0.03	0.4897788193684462	0.31	43	1.0	0.4929668442566054	3_char
Female	Meninges	Other predominantly sexually transmitted diseases, not elsewhere classified	A63	A50-A64	10	0.36	0.67	1.26	-1.24	0.10715193052376065	0.97	124	1.0	0.25733807620626614	3_char
Female	Corpus uteri	Other predominantly sexually transmitted diseases, not elsewhere classified	A63	A50-A64	31	0.8	1.14	1.63	0.75	0.2290867652767773	0.64	124	1.0	0.3694858388557652	3_char
Female	Any haematological	Other predominantly sexually transmitted diseases, not elsewhere classified	A63	A50-A64	42	0.72	0.97	1.32	-0.16	0.436515832240166	0.36	124	1.0	0.4747299936796938	3_char
Male	Brain	Other predominantly sexually transmitted diseases, not elsewhere classified	A63	A50-A64	12	1.35	2.4	4.25	3.0	0.0013489628825916532	2.87	43	1.0	0.01419966027280701	3_char
Female	Stomach	Other predominantly sexually transmitted diseases, not elsewhere classified	A63	A50-A64	10	0.68	1.27	2.36	0.74	0.2290867652767773	0.64	124	1.0	0.3694858388557652	3_char
Male	Melanoma of the skin	Other predominantly sexually transmitted diseases, not elsewhere classified	A63	A50-A64	19	1.21	1.91	3.0	2.8	0.0025703957827688645	2.59	43	1.0	0.023256037390204164	3_char
Female	Bladder and urinary tract	Anogenital (venereal) warts	A630	A63	14	1.51	2.55	4.33	3.48	0.00025118864315095795	3.6	235	1.0	0.003711121064251051	4_char
Female	Ovary etc.	Anogenital (venereal) warts	A630	A63	14	0.42	0.72	1.21	-1.25	0.10471285480508996	0.98	235	1.0	0.2545412806095472	4_char
Male	Melanoma of the skin	Anogenital (venereal) warts	A630	A63	19	1.22	1.92	3.02	2.83	0.0022908676527677724	2.64	87	1.0	0.02134619178866182	4_char
Female	Kidney	Anogenital (venereal) warts	A630	A63	6	0.25	0.57	1.26	-1.39	0.0812830516164099	1.09	235	1.0	0.22193567531756683	4_char
Female	Gallbladder, bile ducts	Anogenital (venereal) warts	A630	A63	7	0.95	2.01	4.23	1.83	0.03311311214825911	1.48	235	1.0	0.1326823504759814	4_char
Male	Mature B-cell neoplasms	Anogenital (venereal) warts	A630	A63	9	0.57	1.1	2.11	0.28	0.3890451449942806	0.41	87	1.0	0.45592005471917046	4_char
Female	Cervix uteri	Anogenital (venereal) warts	A630	A63	18	0.9	1.43	2.28	1.5	0.06760829753919818	1.17	235	1.0	0.20023234880133875	4_char
Male	Kidney	Anogenital (venereal) warts	A630	A63	5	0.45	1.09	2.63	0.2	0.42657951880159267	0.37	87	1.0	0.4711240236655275	4_char
Female	Acute myeloid leukaemia	Anogenital (venereal) warts	A630	A63	5	0.65	1.58	3.82	1.02	0.1548816618912481	0.81	235	1.0	0.3091433078706743	4_char
Female	Stomach	Anogenital (venereal) warts	A630	A63	10	0.7	1.3	2.43	0.83	0.20417379446695297	0.69	235	1.0	0.3507621944837642	4_char
Female	Corpus uteri	Anogenital (venereal) warts	A630	A63	29	0.77	1.1	1.59	0.53	0.29512092266663853	0.53	235	1.0	0.41097577616421777	4_char
Female	Mouth, other or unspecified	Anogenital (venereal) warts	A630	A63	10	2.52	4.74	8.91	4.83	6.918309709189363e-07	6.16	235	0.05070775101350344	2.1932418258435742e-05	4_char
Female	Thyroid gland	Anogenital (venereal) warts	A630	A63	17	0.42	0.68	1.1	-1.58	0.057543993733715694	1.24	235	1.0	0.18289263348131873	4_char
Female	Breast	Anogenital (venereal) warts	A630	A63	210	0.93	1.06	1.22	0.89	0.18620871366628675	0.73	235	1.0	0.3359879783405255	4_char
Male	Skin, squamous cell carcinoma	Anogenital (venereal) warts	A630	A63	9	1.49	2.88	5.54	3.16	0.0007762471166286919	3.11	87	1.0	0.009197386423100544	4_char
Male	Lung, trachea	Anogenital (venereal) warts	A630	A63	16	0.92	1.5	2.44	1.61	0.05370317963702527	1.27	87	1.0	0.17609943412203682	4_char
Female	Female genital, other and unspecified	Anogenital (venereal) warts	A630	A63	5	1.52	3.68	8.93	2.88	0.001995262314968879	2.7	235	1.0	0.01920708581240399	4_char
Female	Illdefined or unknown	Anogenital (venereal) warts	A630	A63	7	0.53	1.11	2.34	0.28	0.3890451449942806	0.41	235	1.0	0.45592005471917046	4_char
Female	Myeloproliferative neoplasms	Anogenital (venereal) warts	A630	A63	6	0.54	1.2	2.69	0.45	0.32359365692962827	0.49	235	1.0	0.4258285231903678	4_char
Female	Any haematological	Anogenital (venereal) warts	A630	A63	42	0.74	1.0	1.36	0.01	0.5011872336272722	0.3	235	1.0	0.5011872336272722	4_char
Female	Any	Anogenital (venereal) warts	A630	A63	529	1.0	1.09	1.19	1.95	0.025703957827688632	1.59	235	1.0	0.11341710848115334	4_char
Male	Any	Anogenital (venereal) warts	A630	A63	162	1.17	1.36	1.59	3.93	4.168693834703355e-05	4.38	87	1.0	0.0008316396696096418	4_char
Male	Any haematological	Anogenital (venereal) warts	A630	A63	16	0.58	0.95	1.55	-0.21	0.4168693834703354	0.38	87	1.0	0.46737910272368577	4_char
Male	Brain	Anogenital (venereal) warts	A630	A63	12	1.36	2.42	4.28	3.03	0.0012302687708123812	2.91	87	1.0	0.013233423768226223	4_char
Male	Testis	Anogenital (venereal) warts	A630	A63	19	1.32	2.09	3.29	3.16	0.0007762471166286919	3.11	87	1.0	0.009197386423100544	4_char
Female	Vulva	Anogenital (venereal) warts	A630	A63	13	3.52	6.12	10.67	6.4	7.762471166286927e-11	10.11	235	5.689503241330004e-06	4.51547876296032e-09	4_char
Male	Colon and rectum	Anogenital (venereal) warts	A630	A63	12	0.57	1.0	1.76	-0.01	0.5011872336272722	0.3	87	1.0	0.5011872336272722	4_char
Female	Colon and rectum	Anogenital (venereal) warts	A630	A63	35	0.66	0.92	1.28	-0.52	0.3019951720402016	0.52	235	1.0	0.4147023163407321	4_char
Female	Melanoma of the skin	Anogenital (venereal) warts	A630	A63	37	0.82	1.13	1.57	0.76	0.22387211385683395	0.65	235	1.0	0.3658085113504691	4_char
Female	Brain	Anogenital (venereal) warts	A630	A63	8	0.4	0.8	1.61	-0.63	0.2630267991895382	0.58	235	1.0	0.39163347106401497	4_char
Female	Skin, squamous cell carcinoma	Anogenital (venereal) warts	A630	A63	16	1.02	1.67	2.74	2.05	0.0199526231496888	1.7	235	1.0	0.09656173745503073	4_char
Female	Meninges	Anogenital (venereal) warts	A630	A63	10	0.37	0.69	1.29	-1.15	0.12302687708123815	0.91	235	1.0	0.2761032167448284	4_char
Female	Tongue	Anogenital (venereal) warts	A630	A63	5	0.94	2.28	5.55	1.82	0.033884415613920256	1.47	235	1.0	0.13443532761839805	4_char
Male	Bladder and urinary tract	Anogenital (venereal) warts	A630	A63	12	1.17	2.06	3.64	2.5	0.006165950018614822	2.21	87	1.0	0.044190212830191984	4_char
Female	Mature B-cell neoplasms	Anogenital (venereal) warts	A630	A63	24	0.76	1.14	1.7	0.64	0.2630267991895382	0.58	235	1.0	0.39163347106401497	4_char
Female	Lung, trachea	Anogenital (venereal) warts	A630	A63	40	1.28	1.74	2.38	3.49	0.000239883291901949	3.62	235	1.0	0.003572175107670327	4_char
Male	Prostate	Anogenital (venereal) warts	A630	A63	31	0.78	1.1	1.57	0.55	0.29512092266663853	0.53	87	1.0	0.41097577616421777	4_char
Female	Pancreas	Anogenital (venereal) warts	A630	A63	15	0.69	1.14	1.9	0.51	0.3019951720402016	0.52	235	1.0	0.4147023163407321	4_char
Male	Pancreas	Anogenital (venereal) warts	A630	A63	6	0.69	1.54	3.42	1.05	0.14791083881682077	0.83	87	1.0	0.30206533661406737	4_char
Female	Breast	Other specified predominantly sexually transmitted diseases	A638	A63	6	0.43	0.95	2.12	-0.12	0.457088189614875	0.34	5	1.0	0.4823386630456141	4_char
Female	Any	Other specified predominantly sexually transmitted diseases	A638	A63	14	0.55	0.93	1.57	-0.27	0.3890451449942806	0.41	5	1.0	0.45592005471917046	4_char
Male	Any	Yaws	A66	A65-A69	6	0.75	1.67	3.71	1.25	0.10471285480508996	0.98	1	1.0	0.2545412806095472	3_char
Female	Any	Yaws	A66	A65-A69	7	1.18	2.47	5.17	2.39	0.008511380382023767	2.07	0	1.0	0.055270809347074686	3_char
Female	Colon and rectum	Other spirochaetal infections	A69	A65-A69	17	0.65	1.05	1.7	0.22	0.4168693834703354	0.38	11	1.0	0.46737910272368577	3_char
Female	Corpus uteri	Other spirochaetal infections	A69	A65-A69	11	0.6	1.08	1.95	0.26	0.3981071705534972	0.4	11	1.0	0.45966076032953024	3_char
Male	Prostate	Other spirochaetal infections	A69	A65-A69	54	0.77	1.01	1.32	0.08	0.4677351412871982	0.33	8	1.0	0.4857481499730109	3_char
Female	Lung, trachea	Other spirochaetal infections	A69	A65-A69	12	0.65	1.14	2.01	0.46	0.32359365692962827	0.49	11	1.0	0.4258285231903678	3_char
Male	Any haematological	Other spirochaetal infections	A69	A65-A69	20	0.89	1.38	2.14	1.44	0.07413102413009177	1.13	8	1.0	0.21100712285883794	3_char
Female	Mature B-cell neoplasms	Other spirochaetal infections	A69	A65-A69	11	0.71	1.27	2.3	0.8	0.20892961308540392	0.68	11	1.0	0.35420030510928163	3_char
Female	Kidney	Other spirochaetal infections	A69	A65-A69	5	0.46	1.1	2.65	0.22	0.4168693834703354	0.38	11	1.0	0.46737910272368577	3_char
Female	Skin, squamous cell carcinoma	Other spirochaetal infections	A69	A65-A69	5	0.3	0.72	1.73	-0.74	0.2290867652767773	0.64	11	1.0	0.3694858388557652	3_char
Female	Thyroid gland	Other spirochaetal infections	A69	A65-A69	7	0.93	1.95	4.09	1.76	0.03890451449942807	1.41	11	1.0	0.14599899596721008	3_char
Female	Brain	Other spirochaetal infections	A69	A65-A69	7	1.65	3.47	7.3	3.28	0.0005128613839913648	3.29	11	1.0	0.00659939872535939	3_char
Male	Pancreas	Other spirochaetal infections	A69	A65-A69	6	0.44	0.99	2.21	-0.02	0.4897788193684462	0.31	8	1.0	0.4929668442566054	3_char
Female	Breast	Other spirochaetal infections	A69	A65-A69	53	0.78	1.02	1.33	0.14	0.44668359215096315	0.35	11	1.0	0.47862221341887673	3_char
Male	Any	Other spirochaetal infections	A69	A65-A69	151	0.93	1.09	1.27	1.01	0.1548816618912481	0.81	8	1.0	0.3091433078706743	3_char
Male	Melanoma of the skin	Other spirochaetal infections	A69	A65-A69	7	0.48	1.02	2.14	0.05	0.4786300923226383	0.32	8	1.0	0.4895505528438149	3_char
Male	Bladder and urinary tract	Other spirochaetal infections	A69	A65-A69	19	1.22	1.91	2.99	2.81	0.002454708915685031	2.61	8	1.0	0.022433652116600294	3_char
Female	Any haematological	Other spirochaetal infections	A69	A65-A69	20	0.9	1.39	2.16	1.49	0.06918309709189366	1.16	11	1.0	0.20282289113836827	3_char
Male	Kidney	Other spirochaetal infections	A69	A65-A69	5	0.4	0.97	2.34	-0.06	0.4786300923226383	0.32	8	1.0	0.4895505528438149	3_char
Male	Mature B-cell neoplasms	Other spirochaetal infections	A69	A65-A69	12	0.74	1.31	2.31	0.94	0.17378008287493754	0.76	8	1.0	0.3254851704269682	3_char
Female	Any	Other spirochaetal infections	A69	A65-A69	157	0.91	1.07	1.25	0.83	0.20417379446695297	0.69	11	1.0	0.3507621944837642	3_char
Male	Lung, trachea	Other spirochaetal infections	A69	A65-A69	20	0.67	1.05	1.62	0.2	0.4168693834703354	0.38	8	1.0	0.46737910272368577	3_char
Male	Skin, squamous cell carcinoma	Other spirochaetal infections	A69	A65-A69	11	0.75	1.36	2.46	1.03	0.15135612484362082	0.82	8	1.0	0.3054670586891315	3_char
Female	Pancreas	Other spirochaetal infections	A69	A65-A69	6	0.39	0.87	1.94	-0.34	0.36307805477010135	0.44	11	1.0	0.4443447324156717	3_char
Male	Colon and rectum	Other spirochaetal infections	A69	A65-A69	18	0.68	1.09	1.73	0.35	0.36307805477010135	0.44	8	1.0	0.4443447324156717	3_char
Female	Corpus uteri	Lyme disease	A692	A69	11	0.61	1.1	1.99	0.32	0.37153522909717257	0.43	21	1.0	0.4484573327516306	4_char
Male	Mature B-cell neoplasms	Lyme disease	A692	A69	11	0.68	1.22	2.21	0.66	0.2570395782768864	0.59	15	1.0	0.3880556940370427	4_char
Female	Lung, trachea	Lyme disease	A692	A69	12	0.66	1.16	2.05	0.52	0.3019951720402016	0.52	21	1.0	0.4147023163407321	4_char
Female	Colon and rectum	Lyme disease	A692	A69	17	0.67	1.07	1.73	0.29	0.3890451449942806	0.41	21	1.0	0.45592005471917046	4_char
Female	Brain	Lyme disease	A692	A69	7	1.69	3.55	7.46	3.34	0.00042657951880159257	3.37	21	1.0	0.005691998148655148	4_char
Male	Any haematological	Lyme disease	A692	A69	19	0.85	1.34	2.1	1.26	0.10471285480508996	0.98	15	1.0	0.2545412806095472	4_char
Female	Kidney	Lyme disease	A692	A69	5	0.47	1.12	2.7	0.26	0.3981071705534972	0.4	21	1.0	0.45966076032953024	4_char
Female	Any	Lyme disease	A692	A69	152	0.9	1.05	1.23	0.64	0.2630267991895382	0.58	21	1.0	0.39163347106401497	4_char
Male	Skin, squamous cell carcinoma	Lyme disease	A692	A69	11	0.77	1.38	2.5	1.08	0.14125375446227545	0.85	15	1.0	0.2957379437075091	4_char
Male	Any	Lyme disease	A692	A69	148	0.92	1.08	1.27	0.98	0.16218100973589297	0.79	15	1.0	0.31570013301974015	4_char
Female	Any haematological	Lyme disease	A692	A69	20	0.92	1.42	2.2	1.57	0.0588843655355589	1.23	21	1.0	0.18517739614402492	4_char
Male	Pancreas	Lyme disease	A692	A69	6	0.45	1.01	2.24	0.02	0.4897788193684462	0.31	15	1.0	0.4929668442566054	4_char
Female	Thyroid gland	Lyme disease	A692	A69	7	0.95	1.99	4.18	1.82	0.034673685045253165	1.46	21	1.0	0.13636356416761447	4_char
Female	Breast	Lyme disease	A692	A69	51	0.76	1.0	1.32	0.0	0.5011872336272722	0.3	21	1.0	0.5011872336272722	4_char
Female	Skin, squamous cell carcinoma	Lyme disease	A692	A69	5	0.31	0.73	1.77	-0.69	0.24547089156850305	0.61	21	1.0	0.38031980462750614	4_char
Male	Kidney	Lyme disease	A692	A69	5	0.41	0.99	2.38	-0.02	0.4897788193684462	0.31	15	1.0	0.4929668442566054	4_char
Male	Lung, trachea	Lyme disease	A692	A69	19	0.64	1.01	1.58	0.04	0.4786300923226383	0.32	15	1.0	0.4895505528438149	4_char
Male	Melanoma of the skin	Lyme disease	A692	A69	7	0.49	1.04	2.17	0.09	0.4677351412871982	0.33	15	1.0	0.4857481499730109	4_char
Female	Mature B-cell neoplasms	Lyme disease	A692	A69	11	0.72	1.3	2.34	0.86	0.19498445997580455	0.71	21	1.0	0.34335309790083834	4_char
Female	Pancreas	Lyme disease	A692	A69	6	0.4	0.89	1.97	-0.3	0.3801893963205612	0.42	21	1.0	0.4522083314938745	4_char
Male	Bladder and urinary tract	Lyme disease	A692	A69	19	1.24	1.94	3.04	2.88	0.0019498445997580456	2.71	15	1.0	0.01888147178481516	4_char
Male	Colon and rectum	Lyme disease	A692	A69	18	0.7	1.1	1.75	0.42	0.33884415613920255	0.47	15	1.0	0.43342319373523763	4_char
Male	Prostate	Lyme disease	A692	A69	52	0.75	0.99	1.3	-0.07	0.4677351412871982	0.33	15	1.0	0.4857481499730109	4_char
Male	Any	Tick-borne viral encephalitis	A84	A80-A89	13	0.82	1.41	2.42	1.23	0.1096478196143185	0.96	1	1.0	0.2603465268920754	3_char
Male	Prostate	Tick-borne viral encephalitis	A84	A80-A89	7	0.97	2.04	4.27	1.88	0.03019951720402016	1.52	1	1.0	0.12510448275977265	3_char
Male	Any	Other tick-borne viral encephalitis	A848	A84	8	0.63	1.25	2.51	0.64	0.2630267991895382	0.58	1	1.0	0.39163347106401497	4_char
Male	Prostate	Other tick-borne viral encephalitis	A848	A84	6	1.13	2.52	5.61	2.27	0.011748975549395297	1.93	1	1.0	0.06862229364036404	4_char
Female	Breast	Unspecified viral encephalitis	A86	A80-A89	14	0.61	1.04	1.75	0.13	0.44668359215096315	0.35	4	1.0	0.47862221341887673	3_char
Male	Colon and rectum	Unspecified viral encephalitis	A86	A80-A89	7	0.61	1.27	2.66	0.63	0.2630267991895382	0.58	5	1.0	0.39163347106401497	3_char
Male	Mature B-cell neoplasms	Unspecified viral encephalitis	A86	A80-A89	6	0.88	1.96	4.36	1.64	0.05011872336272722	1.3	5	1.0	0.16952567395224014	3_char
Male	Any	Unspecified viral encephalitis	A86	A80-A89	54	0.87	1.13	1.48	0.92	0.1778279410038923	0.75	5	1.0	0.3289063020056598	3_char
Female	Any	Unspecified viral encephalitis	A86	A80-A89	44	0.74	0.99	1.33	-0.08	0.4677351412871982	0.33	4	1.0	0.4857481499730109	3_char
Male	Prostate	Unspecified viral encephalitis	A86	A80-A89	14	0.47	0.8	1.35	-0.84	0.19952623149688797	0.7	5	1.0	0.3470072878123672	3_char
Male	Lung, trachea	Unspecified viral encephalitis	A86	A80-A89	7	0.53	1.11	2.32	0.27	0.3981071705534972	0.4	5	1.0	0.45966076032953024	3_char
Female	Any haematological	Unspecified viral encephalitis	A86	A80-A89	8	0.88	1.77	3.53	1.61	0.05370317963702527	1.27	4	1.0	0.17609943412203682	3_char
Male	Any haematological	Unspecified viral encephalitis	A86	A80-A89	9	0.93	1.79	3.45	1.75	0.039810717055349734	1.4	5	1.0	0.1481331356773205	3_char
Female	Any	Viral meningitis	A87	A80-A89	66	0.81	1.04	1.32	0.28	0.3890451449942806	0.41	15	1.0	0.45592005471917046	3_char
Male	Any haematological	Viral meningitis	A87	A80-A89	5	0.4	0.97	2.32	-0.08	0.4677351412871982	0.33	14	1.0	0.4857481499730109	3_char
Female	Thyroid gland	Viral meningitis	A87	A80-A89	5	0.81	1.95	4.69	1.49	0.06760829753919818	1.17	15	1.0	0.20023234880133875	3_char
Male	Prostate	Viral meningitis	A87	A80-A89	15	0.67	1.12	1.85	0.43	0.3311311214825911	0.48	14	1.0	0.42955444238272805	3_char
Female	Breast	Viral meningitis	A87	A80-A89	23	0.6	0.91	1.37	-0.46	0.32359365692962827	0.49	15	1.0	0.4258285231903678	3_char
Male	Bladder and urinary tract	Viral meningitis	A87	A80-A89	5	0.83	2.0	4.81	1.55	0.06025595860743578	1.22	14	1.0	0.1875673356889495	3_char
Male	Any	Viral meningitis	A87	A80-A89	44	0.76	1.02	1.37	0.14	0.44668359215096315	0.35	14	1.0	0.47862221341887673	3_char
Female	Mature B-cell neoplasms	Viral meningitis	A87	A80-A89	6	0.89	1.97	4.39	1.66	0.047863009232263824	1.32	15	1.0	0.16537591390556625	3_char
Female	Any haematological	Viral meningitis	A87	A80-A89	8	0.7	1.41	2.82	0.97	0.16595869074375605	0.78	15	1.0	0.3190040187265899	3_char
Male	Lung, trachea	Viral meningitis	A87	A80-A89	8	0.83	1.66	3.32	1.43	0.07585775750291836	1.12	14	1.0	0.21366514242473297	3_char
Female	Mature B-cell neoplasms	Viral meningitis, unspecified	A879	A87	6	0.93	2.07	4.6	1.78	0.038018939632056124	1.42	29	1.0	0.14401024187759967	4_char
Male	Prostate	Viral meningitis, unspecified	A879	A87	15	0.71	1.18	1.95	0.63	0.2630267991895382	0.58	29	1.0	0.39163347106401497	4_char
Male	Any	Viral meningitis, unspecified	A879	A87	42	0.76	1.03	1.39	0.19	0.42657951880159267	0.37	29	1.0	0.4711240236655275	4_char
Male	Bladder and urinary tract	Viral meningitis, unspecified	A879	A87	5	0.88	2.12	5.09	1.68	0.046773514128719815	1.33	29	1.0	0.16347645405867717	4_char
Female	Thyroid gland	Viral meningitis, unspecified	A879	A87	5	0.84	2.02	4.87	1.57	0.057543993733715694	1.24	29	1.0	0.18289263348131873	4_char
Female	Breast	Viral meningitis, unspecified	A879	A87	23	0.63	0.94	1.42	-0.29	0.3890451449942806	0.41	29	1.0	0.45592005471917046	4_char
Female	Any haematological	Viral meningitis, unspecified	A879	A87	8	0.74	1.48	2.95	1.1	0.13489628825916536	0.87	29	1.0	0.289015593333982	4_char
Male	Lung, trachea	Viral meningitis, unspecified	A879	A87	8	0.87	1.75	3.5	1.58	0.057543993733715694	1.24	29	1.0	0.18289263348131873	4_char
Female	Any	Viral meningitis, unspecified	A879	A87	65	0.83	1.06	1.35	0.47	0.31622776601683794	0.5	29	1.0	0.4220227983868491	4_char
Female	Any	Other mosquito-borne viral fevers	A92	A90-A99	7	0.47	0.99	2.08	-0.02	0.4897788193684462	0.31	1	1.0	0.4929668442566054	3_char
Female	Myeloproliferative neoplasms	Other viral haemorrhagic fevers, not elsewhere classified	A98	A90-A99	5	0.78	1.87	4.5	1.39	0.0812830516164099	1.09	22	1.0	0.22193567531756683	3_char
Male	Colon and rectum	Other viral haemorrhagic fevers, not elsewhere classified	A98	A90-A99	40	0.63	0.86	1.17	-0.94	0.17378008287493754	0.76	40	1.0	0.3254851704269682	3_char
Male	Stomach	Other viral haemorrhagic fevers, not elsewhere classified	A98	A90-A99	10	0.47	0.88	1.64	-0.39	0.3467368504525316	0.46	40	1.0	0.436900710927097	3_char
Male	Melanoma of the skin	Other viral haemorrhagic fevers, not elsewhere classified	A98	A90-A99	18	0.53	0.85	1.35	-0.7	0.24547089156850305	0.61	40	1.0	0.38031980462750614	3_char
Male	Any haematological	Other viral haemorrhagic fevers, not elsewhere classified	A98	A90-A99	58	1.04	1.35	1.75	2.27	0.01148153621496883	1.94	40	1.0	0.06763697129690888	3_char
Male	Prostate	Other viral haemorrhagic fevers, not elsewhere classified	A98	A90-A99	166	0.94	1.1	1.28	1.23	0.1096478196143185	0.96	40	1.0	0.2603465268920754	3_char
Female	Brain	Other viral haemorrhagic fevers, not elsewhere classified	A98	A90-A99	7	1.04	2.19	4.61	2.07	0.019054607179632473	1.72	22	1.0	0.09373204249873572	3_char
Female	Breast	Other viral haemorrhagic fevers, not elsewhere classified	A98	A90-A99	74	0.69	0.86	1.08	-1.27	0.10232929922807542	0.99	22	1.0	0.2513986051793855	3_char
Male	Illdefined or unknown	Other viral haemorrhagic fevers, not elsewhere classified	A98	A90-A99	8	0.54	1.08	2.16	0.21	0.4168693834703354	0.38	40	1.0	0.46737910272368577	3_char
Female	Corpus uteri	Other viral haemorrhagic fevers, not elsewhere classified	A98	A90-A99	11	0.38	0.69	1.25	-1.22	0.11220184543019636	0.95	22	1.0	0.26324693536511656	3_char
Female	Thyroid gland	Other viral haemorrhagic fevers, not elsewhere classified	A98	A90-A99	9	0.78	1.49	2.88	1.2	0.1148153621496883	0.94	22	1.0	0.2666220564826348	3_char
Male	Any	Other viral haemorrhagic fevers, not elsewhere classified	A98	A90-A99	429	0.92	1.01	1.11	0.22	0.4168693834703354	0.38	40	1.0	0.46737910272368577	3_char
Female	Pancreas	Other viral haemorrhagic fevers, not elsewhere classified	A98	A90-A99	14	0.82	1.39	2.35	1.23	0.1096478196143185	0.96	22	1.0	0.2603465268920754	3_char
Female	Ovary etc.	Other viral haemorrhagic fevers, not elsewhere classified	A98	A90-A99	11	0.68	1.22	2.21	0.66	0.251188643150958	0.6	22	1.0	0.3839998247940237	3_char
Male	Brain	Other viral haemorrhagic fevers, not elsewhere classified	A98	A90-A99	8	0.57	1.15	2.31	0.4	0.3467368504525316	0.46	40	1.0	0.436900710927097	3_char
Female	Melanoma of the skin	Other viral haemorrhagic fevers, not elsewhere classified	A98	A90-A99	7	0.3	0.63	1.32	-1.22	0.11220184543019636	0.95	22	1.0	0.26324693536511656	3_char
Male	Bladder and urinary tract	Other viral haemorrhagic fevers, not elsewhere classified	A98	A90-A99	30	0.78	1.12	1.6	0.61	0.2691534803926916	0.57	40	1.0	0.3956281955996777	3_char
Male	Acute myeloid leukaemia	Other viral haemorrhagic fevers, not elsewhere classified	A98	A90-A99	6	0.92	2.07	4.62	1.77	0.03890451449942807	1.41	40	1.0	0.14599899596721008	3_char
Female	Mature B-cell neoplasms	Other viral haemorrhagic fevers, not elsewhere classified	A98	A90-A99	22	1.12	1.7	2.59	2.49	0.006456542290346556	2.19	22	1.0	0.045678790267466296	3_char
Female	Cervix uteri	Other viral haemorrhagic fevers, not elsewhere classified	A98	A90-A99	5	0.79	1.9	4.57	1.43	0.07585775750291836	1.12	22	1.0	0.21366514242473297	3_char
Male	Oesophagus	Other viral haemorrhagic fevers, not elsewhere classified	A98	A90-A99	11	0.96	1.73	3.13	1.81	0.034673685045253165	1.46	40	1.0	0.13636356416761447	3_char
Female	Any	Other viral haemorrhagic fevers, not elsewhere classified	A98	A90-A99	234	0.87	0.99	1.13	-0.13	0.44668359215096315	0.35	22	1.0	0.47862221341887673	3_char
Male	Lung, trachea	Other viral haemorrhagic fevers, not elsewhere classified	A98	A90-A99	35	0.47	0.66	0.91	-2.48	0.006456542290346556	2.19	40	1.0	0.045678790267466296	3_char
Female	Kidney	Other viral haemorrhagic fevers, not elsewhere classified	A98	A90-A99	5	0.3	0.73	1.76	-0.7	0.23988329190194904	0.62	22	1.0	0.37684047152524497	3_char
Female	Colon and rectum	Other viral haemorrhagic fevers, not elsewhere classified	A98	A90-A99	26	0.73	1.08	1.58	0.37	0.35481338923357547	0.45	22	1.0	0.4403699494348474	3_char
Female	Skin, squamous cell carcinoma	Other viral haemorrhagic fevers, not elsewhere classified	A98	A90-A99	5	0.22	0.52	1.25	-1.46	0.07244359600749903	1.14	22	1.0	0.20836453201623206	3_char
Male	Pharynx	Other viral haemorrhagic fevers, not elsewhere classified	A98	A90-A99	5	0.45	1.08	2.59	0.16	0.436515832240166	0.36	40	1.0	0.4747299936796938	3_char
Male	Kidney	Other viral haemorrhagic fevers, not elsewhere classified	A98	A90-A99	21	0.88	1.36	2.08	1.4	0.0812830516164099	1.09	40	1.0	0.22193567531756683	3_char
Male	Skin, squamous cell carcinoma	Other viral haemorrhagic fevers, not elsewhere classified	A98	A90-A99	18	0.59	0.93	1.48	-0.3	0.3801893963205612	0.42	40	1.0	0.4522083314938745	3_char
Male	Mature B-cell neoplasms	Other viral haemorrhagic fevers, not elsewhere classified	A98	A90-A99	36	0.97	1.35	1.87	1.78	0.038018939632056124	1.42	40	1.0	0.14401024187759967	3_char
Male	Gallbladder, bile ducts	Other viral haemorrhagic fevers, not elsewhere classified	A98	A90-A99	6	0.83	1.85	4.14	1.51	0.06606934480075961	1.18	40	1.0	0.1975584459518471	3_char
Male	Liver	Other viral haemorrhagic fevers, not elsewhere classified	A98	A90-A99	6	0.29	0.65	1.44	-1.06	0.14454397707459277	0.84	40	1.0	0.29899672056225207	3_char
Male	Myeloproliferative neoplasms	Other viral haemorrhagic fevers, not elsewhere classified	A98	A90-A99	8	0.94	1.9	3.8	1.8	0.03548133892335755	1.45	40	1.0	0.13817569397946397	3_char
Female	Lung, trachea	Other viral haemorrhagic fevers, not elsewhere classified	A98	A90-A99	14	0.53	0.89	1.51	-0.43	0.33884415613920255	0.47	22	1.0	0.43342319373523763	3_char
Female	Any haematological	Other viral haemorrhagic fevers, not elsewhere classified	A98	A90-A99	34	1.12	1.57	2.2	2.63	0.004168693834703355	2.38	22	1.0	0.03326920890838223	3_char
Male	Pancreas	Other viral haemorrhagic fevers, not elsewhere classified	A98	A90-A99	19	0.71	1.11	1.74	0.45	0.3311311214825911	0.48	40	1.0	0.42955444238272805	3_char
Male	Pharynx	Haemorrhagic fever with renal syndrome	A985	A98	5	0.45	1.08	2.6	0.17	0.436515832240166	0.36	82	1.0	0.4747299936796938	4_char
Female	Any haematological	Haemorrhagic fever with renal syndrome	A985	A98	34	1.13	1.58	2.21	2.66	0.003890451449942805	2.41	43	1.0	0.03164823962525615	4_char
Male	Mature B-cell neoplasms	Haemorrhagic fever with renal syndrome	A985	A98	36	0.97	1.35	1.87	1.8	0.03630780547701014	1.44	82	1.0	0.14006213697039255	4_char
Male	Prostate	Haemorrhagic fever with renal syndrome	A985	A98	166	0.95	1.1	1.29	1.27	0.10232929922807542	0.99	82	1.0	0.2513986051793855	4_char
Female	Corpus uteri	Haemorrhagic fever with renal syndrome	A985	A98	10	0.34	0.63	1.17	-1.45	0.07244359600749903	1.14	43	1.0	0.20836453201623206	4_char
Female	Breast	Haemorrhagic fever with renal syndrome	A985	A98	74	0.69	0.87	1.09	-1.23	0.1096478196143185	0.96	43	1.0	0.2603465268920754	4_char
Male	Skin, squamous cell carcinoma	Haemorrhagic fever with renal syndrome	A985	A98	18	0.59	0.93	1.48	-0.29	0.3890451449942806	0.41	82	1.0	0.45592005471917046	4_char
Male	Kidney	Haemorrhagic fever with renal syndrome	A985	A98	21	0.89	1.36	2.09	1.41	0.07943282347242814	1.1	82	1.0	0.21916163359351104	4_char
Female	Mature B-cell neoplasms	Haemorrhagic fever with renal syndrome	A985	A98	22	1.12	1.71	2.6	2.51	0.006025595860743574	2.22	43	1.0	0.04356342953375422	4_char
Male	Illdefined or unknown	Haemorrhagic fever with renal syndrome	A985	A98	8	0.54	1.08	2.16	0.22	0.4168693834703354	0.38	82	1.0	0.46737910272368577	4_char
Male	Oesophagus	Haemorrhagic fever with renal syndrome	A985	A98	11	0.96	1.74	3.14	1.82	0.033884415613920256	1.47	82	1.0	0.13443532761839805	4_char
Male	Acute myeloid leukaemia	Haemorrhagic fever with renal syndrome	A985	A98	6	0.93	2.07	4.63	1.78	0.038018939632056124	1.42	82	1.0	0.14401024187759967	4_char
Female	Colon and rectum	Haemorrhagic fever with renal syndrome	A985	A98	25	0.7	1.04	1.54	0.19	0.42657951880159267	0.37	43	1.0	0.4711240236655275	4_char
Female	Thyroid gland	Haemorrhagic fever with renal syndrome	A985	A98	9	0.78	1.5	2.89	1.22	0.11220184543019636	0.95	43	1.0	0.26324693536511656	4_char
Female	Pancreas	Haemorrhagic fever with renal syndrome	A985	A98	14	0.83	1.4	2.36	1.24	0.10715193052376065	0.97	43	1.0	0.25733807620626614	4_char
Female	Cervix uteri	Haemorrhagic fever with renal syndrome	A985	A98	5	0.79	1.91	4.6	1.44	0.07413102413009177	1.13	43	1.0	0.21100712285883794	4_char
Male	Bladder and urinary tract	Haemorrhagic fever with renal syndrome	A985	A98	30	0.78	1.12	1.61	0.63	0.2630267991895382	0.58	82	1.0	0.39163347106401497	4_char
Male	Gallbladder, bile ducts	Haemorrhagic fever with renal syndrome	A985	A98	6	0.83	1.86	4.15	1.51	0.06456542290346556	1.19	82	1.0	0.1949302908806487	4_char
Female	Myeloproliferative neoplasms	Haemorrhagic fever with renal syndrome	A985	A98	5	0.78	1.88	4.52	1.4	0.07943282347242814	1.1	43	1.0	0.21916163359351104	4_char
Female	Lung, trachea	Haemorrhagic fever with renal syndrome	A985	A98	14	0.53	0.9	1.51	-0.41	0.33884415613920255	0.47	43	1.0	0.43342319373523763	4_char
Female	Skin, squamous cell carcinoma	Haemorrhagic fever with renal syndrome	A985	A98	5	0.22	0.52	1.26	-1.45	0.07413102413009177	1.13	43	1.0	0.21100712285883794	4_char
Male	Colon and rectum	Haemorrhagic fever with renal syndrome	A985	A98	40	0.63	0.86	1.18	-0.92	0.1778279410038923	0.75	82	1.0	0.3289063020056598	4_char
Male	Lung, trachea	Haemorrhagic fever with renal syndrome	A985	A98	35	0.47	0.66	0.92	-2.47	0.006760829753919818	2.17	82	1.0	0.04717583937676628	4_char
Female	Any	Haemorrhagic fever with renal syndrome	A985	A98	231	0.86	0.98	1.12	-0.25	0.3981071705534972	0.4	43	1.0	0.45966076032953024	4_char
Female	Melanoma of the skin	Haemorrhagic fever with renal syndrome	A985	A98	7	0.3	0.63	1.33	-1.2	0.1148153621496883	0.94	43	1.0	0.2666220564826348	4_char
Male	Liver	Haemorrhagic fever with renal syndrome	A985	A98	6	0.29	0.65	1.45	-1.06	0.14454397707459277	0.84	82	1.0	0.29899672056225207	4_char
Male	Any	Haemorrhagic fever with renal syndrome	A985	A98	429	0.92	1.01	1.12	0.29	0.3890451449942806	0.41	82	1.0	0.45592005471917046	4_char
Male	Any haematological	Haemorrhagic fever with renal syndrome	A985	A98	58	1.05	1.35	1.75	2.3	0.010715193052376065	1.97	82	1.0	0.06458635483338022	4_char
Male	Myeloproliferative neoplasms	Haemorrhagic fever with renal syndrome	A985	A98	8	0.95	1.9	3.82	1.81	0.03548133892335755	1.45	82	1.0	0.13817569397946397	4_char
Male	Melanoma of the skin	Haemorrhagic fever with renal syndrome	A985	A98	18	0.54	0.85	1.35	-0.68	0.24547089156850305	0.61	82	1.0	0.38031980462750614	4_char
Female	Brain	Haemorrhagic fever with renal syndrome	A985	A98	7	1.05	2.2	4.63	2.08	0.018620871366628676	1.73	43	1.0	0.09249232629554412	4_char
Female	Ovary etc.	Haemorrhagic fever with renal syndrome	A985	A98	10	0.6	1.12	2.08	0.35	0.36307805477010135	0.44	43	1.0	0.4443447324156717	4_char
Female	Kidney	Haemorrhagic fever with renal syndrome	A985	A98	5	0.31	0.74	1.77	-0.69	0.24547089156850305	0.61	43	1.0	0.38031980462750614	4_char
Male	Pancreas	Haemorrhagic fever with renal syndrome	A985	A98	19	0.71	1.11	1.74	0.46	0.32359365692962827	0.49	82	1.0	0.4258285231903678	4_char
Male	Stomach	Haemorrhagic fever with renal syndrome	A985	A98	10	0.48	0.89	1.65	-0.38	0.3467368504525316	0.46	82	1.0	0.436900710927097	4_char
Male	Brain	Haemorrhagic fever with renal syndrome	A985	A98	8	0.58	1.16	2.31	0.41	0.33884415613920255	0.47	82	1.0	0.43342319373523763	4_char
Male	Kidney	Herpesviral [herpes simplex] infections	B00	B00-B09	9	0.58	1.11	2.14	0.32	0.37153522909717257	0.43	20	1.0	0.4484573327516306	3_char
Male	Mature B-cell neoplasms	Herpesviral [herpes simplex] infections	B00	B00-B09	23	1.08	1.63	2.46	2.34	0.009549925860214359	2.02	20	1.0	0.05986161087183883	3_char
Female	Meninges	Herpesviral [herpes simplex] infections	B00	B00-B09	6	0.4	0.9	2.01	-0.26	0.3981071705534972	0.4	24	1.0	0.45966076032953024	3_char
Male	Any	Herpesviral [herpes simplex] infections	B00	B00-B09	253	1.01	1.14	1.29	2.13	0.016595869074375606	1.78	20	1.0	0.08606765894051935	3_char
Male	Skin, squamous cell carcinoma	Herpesviral [herpes simplex] infections	B00	B00-B09	13	0.55	0.95	1.64	-0.18	0.42657951880159267	0.37	20	1.0	0.4711240236655275	3_char
Male	Any haematological	Herpesviral [herpes simplex] infections	B00	B00-B09	41	1.3	1.77	2.41	3.66	0.00012882495516931337	3.89	20	1.0	0.00213915384892044	3_char
Female	Corpus uteri	Herpesviral [herpes simplex] infections	B00	B00-B09	11	0.34	0.62	1.11	-1.61	0.05370317963702527	1.27	24	1.0	0.17609943412203682	3_char
Male	Pancreas	Herpesviral [herpes simplex] infections	B00	B00-B09	14	0.87	1.47	2.49	1.45	0.07413102413009177	1.13	20	1.0	0.21100712285883794	3_char
Female	Stomach	Herpesviral [herpes simplex] infections	B00	B00-B09	5	0.33	0.78	1.89	-0.54	0.29512092266663853	0.53	24	1.0	0.41097577616421777	3_char
Female	Illdefined or unknown	Herpesviral [herpes simplex] infections	B00	B00-B09	8	0.55	1.11	2.22	0.29	0.3890451449942806	0.41	24	1.0	0.45592005471917046	3_char
Female	Any	Herpesviral [herpes simplex] infections	B00	B00-B09	287	0.94	1.06	1.19	0.95	0.16982436524617442	0.77	24	1.0	0.32215116855733616	3_char
Male	Lung, trachea	Herpesviral [herpes simplex] infections	B00	B00-B09	30	0.7	1.0	1.43	-0.01	0.4897788193684462	0.31	20	1.0	0.4929668442566054	3_char
Male	Bladder and urinary tract	Herpesviral [herpes simplex] infections	B00	B00-B09	19	0.75	1.18	1.85	0.73	0.2344228815319922	0.63	20	1.0	0.3732707328080504	3_char
Female	Melanoma of the skin	Herpesviral [herpes simplex] infections	B00	B00-B09	10	0.4	0.74	1.37	-0.95	0.16982436524617442	0.77	24	1.0	0.32215116855733616	3_char
Male	Brain	Herpesviral [herpes simplex] infections	B00	B00-B09	10	1.5	2.78	5.19	3.23	0.0006165950018614823	3.21	20	1.0	0.007671588976648674	3_char
Male	Liver	Herpesviral [herpes simplex] infections	B00	B00-B09	5	0.4	0.95	2.29	-0.11	0.457088189614875	0.34	20	1.0	0.4823386630456141	3_char
Female	Breast	Herpesviral [herpes simplex] infections	B00	B00-B09	92	0.79	0.97	1.2	-0.25	0.3981071705534972	0.4	24	1.0	0.45966076032953024	3_char
Male	Non-Hodgkin lymphoma, other or unspeficied	Herpesviral [herpes simplex] infections	B00	B00-B09	5	1.27	3.05	7.35	2.49	0.006456542290346556	2.19	20	1.0	0.045678790267466296	3_char
Male	Melanoma of the skin	Herpesviral [herpes simplex] infections	B00	B00-B09	13	0.69	1.19	2.05	0.62	0.2691534803926916	0.57	20	1.0	0.3956281955996777	3_char
Male	Prostate	Herpesviral [herpes simplex] infections	B00	B00-B09	87	0.85	1.05	1.29	0.42	0.33884415613920255	0.47	20	1.0	0.43342319373523763	3_char
Female	Lung, trachea	Herpesviral [herpes simplex] infections	B00	B00-B09	18	0.61	0.97	1.54	-0.12	0.457088189614875	0.34	24	1.0	0.4823386630456141	3_char
Female	Pancreas	Herpesviral [herpes simplex] infections	B00	B00-B09	18	0.86	1.37	2.18	1.33	0.09120108393559097	1.04	24	1.0	0.2362043620868954	3_char
Female	Ovary etc.	Herpesviral [herpes simplex] infections	B00	B00-B09	9	0.44	0.86	1.64	-0.47	0.31622776601683794	0.5	24	1.0	0.4220227983868491	3_char
Female	Any haematological	Herpesviral [herpes simplex] infections	B00	B00-B09	41	1.13	1.54	2.09	2.74	0.003090295432513592	2.51	24	1.0	0.02665684403037351	3_char
Female	Mature B-cell neoplasms	Herpesviral [herpes simplex] infections	B00	B00-B09	25	1.09	1.61	2.38	2.37	0.008912509381337459	2.05	24	1.0	0.05715156387621427	3_char
Female	Colon and rectum	Herpesviral [herpes simplex] infections	B00	B00-B09	39	0.93	1.28	1.75	1.54	0.06165950018614822	1.21	24	1.0	0.1899757478727031	3_char
Female	Thyroid gland	Herpesviral [herpes simplex] infections	B00	B00-B09	12	0.94	1.66	2.94	1.76	0.03890451449942807	1.41	24	1.0	0.14599899596721008	3_char
Female	Skin, squamous cell carcinoma	Herpesviral [herpes simplex] infections	B00	B00-B09	18	0.76	1.21	1.92	0.8	0.2137962089502232	0.67	24	1.0	0.3579467571612821	3_char
Male	Colon and rectum	Herpesviral [herpes simplex] infections	B00	B00-B09	32	0.88	1.24	1.76	1.22	0.1096478196143185	0.96	20	1.0	0.2603465268920754	3_char
Female	Kidney	Herpesviral [herpes simplex] infections	B00	B00-B09	9	0.56	1.08	2.08	0.23	0.40738027780411273	0.39	24	1.0	0.4634681794590988	3_char
Female	Liver	Herpesviral [herpes simplex] infections	B00	B00-B09	8	1.07	2.14	4.29	2.15	0.015848931924611134	1.8	24	1.0	0.08359581645181154	3_char
Male	Any	Eczema herpeticum	B000	B00	9	1.18	2.27	4.36	2.46	0.00707945784384138	2.15	3	1.0	0.048662558629312014	4_char
Female	Breast	Herpesviral vesicular dermatitis	B001	B00	29	0.94	1.36	1.96	1.65	0.04897788193684462	1.31	11	1.0	0.167498780168021	4_char
Female	Any haematological	Herpesviral vesicular dermatitis	B001	B00	7	0.58	1.22	2.57	0.54	0.29512092266663853	0.53	11	1.0	0.41097577616421777	4_char
Male	Prostate	Herpesviral vesicular dermatitis	B001	B00	14	0.64	1.08	1.82	0.28	0.3890451449942806	0.41	9	1.0	0.45592005471917046	4_char
Female	Colon and rectum	Herpesviral vesicular dermatitis	B001	B00	8	0.61	1.22	2.44	0.56	0.28840315031266056	0.54	11	1.0	0.4074500559399857	4_char
Female	Mature B-cell neoplasms	Herpesviral vesicular dermatitis	B001	B00	6	0.8	1.78	3.97	1.42	0.07762471166286916	1.11	11	1.0	0.21640497665855218	4_char
Female	Any	Herpesviral vesicular dermatitis	B001	B00	61	0.84	1.07	1.38	0.56	0.28840315031266056	0.54	11	1.0	0.4074500559399857	4_char
Male	Any	Herpesviral vesicular dermatitis	B001	B00	37	0.78	1.08	1.49	0.45	0.32359365692962827	0.49	9	1.0	0.4258285231903678	4_char
Male	Any	Otitis externa in herpesviral [herpes simplex] infection	B0019		8	0.41	0.82	1.64	-0.56	0.28840315031266056	0.54	2	1.0	0.4074500559399857	4_char
Female	Any	Otitis externa in herpesviral [herpes simplex] infection	B0019		21	0.74	1.13	1.73	0.56	0.28840315031266056	0.54	3	1.0	0.4074500559399857	4_char
Female	Breast	Otitis externa in herpesviral [herpes simplex] infection	B0019		9	0.71	1.36	2.62	0.92	0.1778279410038923	0.75	3	1.0	0.3289063020056598	4_char
Male	Any	Herpesviral gingivostomatitis and pharyngotonsillitis	B002	B00	9	0.96	1.84	3.54	1.83	0.033884415613920256	1.47	5	1.0	0.13443532761839805	4_char
Female	Any	Herpesviral gingivostomatitis and pharyngotonsillitis	B002	B00	16	1.34	2.19	3.57	3.13	0.0008709635899560805	3.06	4	1.0	0.010061036457971776	4_char
Female	Breast	Herpesviral gingivostomatitis and pharyngotonsillitis	B002	B00	5	0.68	1.63	3.91	1.09	0.1380384264602885	0.86	4	1.0	0.2921438688902415	4_char
Female	Any	Herpesviral meningitis	B003	B00	6	0.59	1.32	2.93	0.67	0.251188643150958	0.6	1	1.0	0.3839998247940237	4_char
Female	Any	Herpes causing meningitis or encephalitis	B004	B00	11	0.46	0.83	1.51	-0.6	0.2754228703338166	0.56	2	1.0	0.3993495406749177	4_char
Female	Breast	Herpes causing meningitis or encephalitis	B004	B00	5	0.5	1.19	2.86	0.39	0.3467368504525316	0.46	2	1.0	0.436900710927097	4_char
Male	Any	Herpes causing meningitis or encephalitis	B004	B00	12	0.48	0.84	1.48	-0.59	0.2754228703338166	0.56	3	1.0	0.3993495406749177	4_char
Female	Ovary etc.	Herpesviral ocular disease	B005	B00	5	0.32	0.77	1.85	-0.58	0.28183829312644537	0.55	23	1.0	0.4036134052617732	4_char
Female	Any haematological	Herpesviral ocular disease	B005	B00	23	0.9	1.36	2.05	1.47	0.0707945784384138	1.15	23	1.0	0.20560639642760786	4_char
Female	Colon and rectum	Herpesviral ocular disease	B005	B00	23	0.79	1.2	1.8	0.85	0.19498445997580455	0.71	23	1.0	0.34335309790083834	4_char
Male	Melanoma of the skin	Herpesviral ocular disease	B005	B00	7	0.44	0.92	1.92	-0.23	0.40738027780411273	0.39	21	1.0	0.4634681794590988	4_char
Female	Melanoma of the skin	Herpesviral ocular disease	B005	B00	7	0.4	0.85	1.78	-0.44	0.3311311214825911	0.48	23	1.0	0.42955444238272805	4_char
Male	Mature B-cell neoplasms	Herpesviral ocular disease	B005	B00	16	0.97	1.59	2.6	1.85	0.03162277660168379	1.5	21	1.0	0.1287733435757772	4_char
Male	Bladder and urinary tract	Herpesviral ocular disease	B005	B00	10	0.48	0.89	1.65	-0.39	0.3467368504525316	0.46	21	1.0	0.436900710927097	4_char
Male	Lung, trachea	Herpesviral ocular disease	B005	B00	20	0.61	0.95	1.47	-0.25	0.40738027780411273	0.39	21	1.0	0.4634681794590988	4_char
Female	Liver	Herpesviral ocular disease	B005	B00	5	0.87	2.1	5.06	1.66	0.04897788193684462	1.31	23	1.0	0.167498780168021	4_char
Female	Mature B-cell neoplasms	Herpesviral ocular disease	B005	B00	12	0.69	1.22	2.14	0.68	0.251188643150958	0.6	23	1.0	0.3839998247940237	4_char
Female	Skin, squamous cell carcinoma	Herpesviral ocular disease	B005	B00	13	0.78	1.34	2.31	1.05	0.14791083881682077	0.83	23	1.0	0.30206533661406737	4_char
Male	Skin, squamous cell carcinoma	Herpesviral ocular disease	B005	B00	7	0.34	0.72	1.52	-0.86	0.19498445997580455	0.71	21	1.0	0.34335309790083834	4_char
Male	Colon and rectum	Herpesviral ocular disease	B005	B00	24	0.89	1.33	1.99	1.4	0.0812830516164099	1.09	21	1.0	0.22193567531756683	4_char
Female	Corpus uteri	Herpesviral ocular disease	B005	B00	6	0.24	0.54	1.21	-1.5	0.06760829753919818	1.17	23	1.0	0.20023234880133875	4_char
Female	Pancreas	Herpesviral ocular disease	B005	B00	11	0.73	1.32	2.38	0.91	0.18197008586099836	0.74	23	1.0	0.33253128831887796	4_char
Female	Lung, trachea	Herpesviral ocular disease	B005	B00	13	0.65	1.12	1.93	0.41	0.33884415613920255	0.47	23	1.0	0.43342319373523763	4_char
Male	Prostate	Herpesviral ocular disease	B005	B00	63	0.84	1.08	1.38	0.59	0.2754228703338166	0.56	21	1.0	0.3993495406749177	4_char
Female	Breast	Herpesviral ocular disease	B005	B00	42	0.53	0.72	0.98	-2.12	0.016982436524617443	1.77	23	1.0	0.08731254805498284	4_char
Female	Any	Herpesviral ocular disease	B005	B00	173	0.86	1.0	1.16	0.02	0.4897788193684462	0.31	23	1.0	0.4929668442566054	4_char
Male	Kidney	Herpesviral ocular disease	B005	B00	7	0.59	1.23	2.59	0.56	0.28840315031266056	0.54	21	1.0	0.4074500559399857	4_char
Male	Pancreas	Herpesviral ocular disease	B005	B00	12	1.02	1.8	3.17	2.03	0.020892961308540396	1.68	21	1.0	0.09954170561033986	4_char
Male	Any haematological	Herpesviral ocular disease	B005	B00	29	1.23	1.77	2.55	3.07	0.0010471285480508996	2.98	21	1.0	0.011641026380917744	4_char
Female	Thyroid gland	Herpesviral ocular disease	B005	B00	6	0.63	1.41	3.13	0.83	0.20417379446695297	0.69	23	1.0	0.3507621944837642	4_char
Female	Illdefined or unknown	Herpesviral ocular disease	B005	B00	5	0.45	1.09	2.61	0.19	0.42657951880159267	0.37	23	1.0	0.4711240236655275	4_char
Male	Brain	Herpesviral ocular disease	B005	B00	7	1.38	2.89	6.08	2.81	0.0025118864315095794	2.6	21	1.0	0.022839438778996975	4_char
Male	Any	Herpesviral ocular disease	B005	B00	176	0.96	1.11	1.29	1.42	0.07762471166286916	1.11	21	1.0	0.21640497665855218	4_char
Female	Any	Other forms of herpesviral infection	B008	B00	7	0.73	1.54	3.22	1.13	0.1288249551693134	0.89	1	1.0	0.28263365329067364	4_char
Female	Breast	Herpesviral infection, unspecified	B009	B00	13	1.28	2.21	3.8	2.85	0.0021379620895022326	2.67	4	1.0	0.02026929651404296	4_char
Female	Any	Herpesviral infection, unspecified	B009	B00	23	0.93	1.4	2.1	1.6	0.054954087385762455	1.26	4	1.0	0.17824754768064163	4_char
Male	Any	Herpesviral infection, unspecified	B009	B00	11	0.76	1.36	2.46	1.03	0.15135612484362082	0.82	2	1.0	0.3054670586891315	4_char
Female	Breast	Varicella [chickenpox]	B01	B00-B09	9	0.82	1.59	3.05	1.38	0.08317637711026708	1.08	11	1.0	0.2247359663913085	3_char
Male	Any	Varicella [chickenpox]	B01	B00-B09	18	0.6	0.95	1.51	-0.21	0.4168693834703354	0.38	17	1.0	0.46737910272368577	3_char
Female	Any	Varicella [chickenpox]	B01	B00-B09	21	0.88	1.35	2.07	1.38	0.08317637711026708	1.08	11	1.0	0.2247359663913085	3_char
Female	Breast	Varicella without complication	B019	B01	7	0.78	1.64	3.45	1.31	0.09549925860214359	1.02	17	1.0	0.24205056225341015	4_char
Male	Any	Varicella without complication	B019	B01	14	0.64	1.09	1.83	0.31	0.3801893963205612	0.42	29	1.0	0.4522083314938745	4_char
Female	Any	Varicella without complication	B019	B01	16	0.86	1.4	2.29	1.35	0.08912509381337455	1.05	17	1.0	0.23330918072257179	4_char
Female	Acute myeloid leukaemia	Zoster [herpes zoster]	B02	B00-B09	7	0.81	1.7	3.59	1.39	0.0812830516164099	1.09	43	1.0	0.22193567531756683	3_char
Male	Mature B-cell neoplasms	Zoster [herpes zoster]	B02	B00-B09	53	1.55	2.03	2.66	5.11	1.584893192461114e-07	6.8	25	0.011616474654143736	5.6390653660891924e-06	3_char
Female	Melanoma of the skin	Zoster [herpes zoster]	B02	B00-B09	23	0.69	1.04	1.57	0.19	0.42657951880159267	0.37	43	1.0	0.4711240236655275	3_char
Female	Pancreas	Zoster [herpes zoster]	B02	B00-B09	35	0.72	1.01	1.41	0.06	0.4786300923226383	0.32	43	1.0	0.4895505528438149	3_char
Female	Skin, squamous cell carcinoma	Zoster [herpes zoster]	B02	B00-B09	51	0.75	0.99	1.31	-0.05	0.4786300923226383	0.32	43	1.0	0.4895505528438149	3_char
Female	Digestive organs, other and unspecified	Zoster [herpes zoster]	B02	B00-B09	6	0.46	1.04	2.33	0.09	0.4677351412871982	0.33	43	1.0	0.4857481499730109	3_char
Female	Kidney	Zoster [herpes zoster]	B02	B00-B09	19	0.65	1.02	1.59	0.07	0.4786300923226383	0.32	43	1.0	0.4895505528438149	3_char
Female	Brain	Zoster [herpes zoster]	B02	B00-B09	8	0.6	1.2	2.41	0.51	0.3019951720402016	0.52	43	1.0	0.4147023163407321	3_char
Male	Larynx, epiglottis	Zoster [herpes zoster]	B02	B00-B09	5	0.7	1.69	4.09	1.17	0.12022644346174127	0.92	25	1.0	0.27282569657043027	3_char
Female	Liver	Zoster [herpes zoster]	B02	B00-B09	9	0.47	0.9	1.74	-0.3	0.3801893963205612	0.42	43	1.0	0.4522083314938745	3_char
Female	Any	Zoster [herpes zoster]	B02	B00-B09	580	1.01	1.1	1.19	2.21	0.013803842646028845	1.86	43	1.0	0.07626084621547329	3_char
Male	Lung, trachea	Zoster [herpes zoster]	B02	B00-B09	86	1.11	1.38	1.7	2.96	0.0015488166189124811	2.81	25	1.0	0.01585482040268021	3_char
Female	Illdefined or unknown	Zoster [herpes zoster]	B02	B00-B09	26	0.76	1.12	1.66	0.59	0.2754228703338166	0.56	43	1.0	0.3993495406749177	3_char
Male	Stomach	Zoster [herpes zoster]	B02	B00-B09	9	0.33	0.64	1.24	-1.31	0.09549925860214359	1.02	25	1.0	0.24205056225341015	3_char
Female	Corpus uteri	Zoster [herpes zoster]	B02	B00-B09	34	0.73	1.02	1.43	0.11	0.457088189614875	0.34	43	1.0	0.4823386630456141	3_char
Female	Myeloproliferative neoplasms	Zoster [herpes zoster]	B02	B00-B09	11	0.81	1.47	2.66	1.26	0.10471285480508996	0.98	43	1.0	0.2545412806095472	3_char
Male	Non-Hodgkin lymphoma, other or unspeficied	Zoster [herpes zoster]	B02	B00-B09	9	1.29	2.5	4.82	2.73	0.0031622776601683794	2.5	25	1.0	0.02712135982939871	3_char
Male	Skin, other	Zoster [herpes zoster]	B02	B00-B09	8	1.55	3.13	6.32	3.19	0.000707945784384138	3.15	25	1.0	0.008544193358543619	3_char
Female	Colon and rectum	Zoster [herpes zoster]	B02	B00-B09	59	0.62	0.8	1.04	-1.66	0.047863009232263824	1.32	43	1.0	0.16537591390556625	3_char
Female	Bladder and urinary tract	Zoster [herpes zoster]	B02	B00-B09	15	0.57	0.95	1.58	-0.21	0.4168693834703354	0.38	43	1.0	0.46737910272368577	3_char
Male	Thyroid gland	Zoster [herpes zoster]	B02	B00-B09	5	0.87	2.11	5.1	1.66	0.047863009232263824	1.32	25	1.0	0.16537591390556625	3_char
Female	Meninges	Zoster [herpes zoster]	B02	B00-B09	23	1.4	2.11	3.18	3.55	0.00019498445997580456	3.71	43	1.0	0.003009980200911246	3_char
Female	Vulva	Zoster [herpes zoster]	B02	B00-B09	12	1.33	2.35	4.17	2.93	0.0017378008287493763	2.76	43	1.0	0.017296593121019218	3_char
Male	Any haematological	Zoster [herpes zoster]	B02	B00-B09	78	1.45	1.81	2.26	5.21	9.332543007969905e-08	7.03	25	0.006840287397691542	3.4564362797834975e-06	3_char
Male	Gallbladder, bile ducts	Zoster [herpes zoster]	B02	B00-B09	5	0.49	1.19	2.86	0.38	0.35481338923357547	0.45	25	1.0	0.4403699494348474	3_char
Male	Skin, squamous cell carcinoma	Zoster [herpes zoster]	B02	B00-B09	57	1.28	1.66	2.16	3.8	7.413102413009176e-05	4.13	25	1.0	0.0013479120351314999	3_char
Female	Breast	Zoster [herpes zoster]	B02	B00-B09	140	0.84	0.99	1.17	-0.15	0.436515832240166	0.36	43	1.0	0.4747299936796938	3_char
Female	Gallbladder, bile ducts	Zoster [herpes zoster]	B02	B00-B09	13	0.7	1.21	2.09	0.69	0.24547089156850305	0.61	43	1.0	0.38031980462750614	3_char
Male	Illdefined or unknown	Zoster [herpes zoster]	B02	B00-B09	10	0.51	0.94	1.76	-0.18	0.42657951880159267	0.37	25	1.0	0.4711240236655275	3_char
Male	Lip	Zoster [herpes zoster]	B02	B00-B09	5	0.89	2.15	5.2	1.7	0.0446683592150963	1.35	25	1.0	0.1589999217459319	3_char
Female	Tongue	Zoster [herpes zoster]	B02	B00-B09	8	1.56	3.15	6.36	3.19	0.000707945784384138	3.15	43	1.0	0.008544193358543619	3_char
Male	Pancreas	Zoster [herpes zoster]	B02	B00-B09	20	0.67	1.04	1.61	0.17	0.436515832240166	0.36	25	1.0	0.4747299936796938	3_char
Female	Stomach	Zoster [herpes zoster]	B02	B00-B09	16	0.59	0.96	1.58	-0.15	0.44668359215096315	0.35	43	1.0	0.47862221341887673	3_char
Male	Bladder and urinary tract	Zoster [herpes zoster]	B02	B00-B09	46	0.97	1.3	1.74	1.77	0.03890451449942807	1.41	25	1.0	0.14599899596721008	3_char
Female	Any haematological	Zoster [herpes zoster]	B02	B00-B09	96	1.34	1.64	2.0	4.79	8.317637711026709e-07	6.08	43	0.060964125602970265	2.5832256611428076e-05	3_char
Female	Thyroid gland	Zoster [herpes zoster]	B02	B00-B09	13	0.98	1.7	2.93	1.9	0.028840315031266057	1.54	43	1.0	0.12171652503118821	3_char
Female	Myelodysplastic syndromes and myelodysplastic/myeloproliferative neoplasms	Zoster [herpes zoster]	B02	B00-B09	12	1.4	2.48	4.41	3.1	0.000977237220955811	3.01	43	1.0	0.011043262736656826	3_char
Male	Acute myeloid leukaemia	Zoster [herpes zoster]	B02	B00-B09	6	0.83	1.87	4.17	1.52	0.06456542290346556	1.19	25	1.0	0.1949302908806487	3_char
Female	Non-Hodgkin lymphoma, other or unspeficied	Zoster [herpes zoster]	B02	B00-B09	11	1.03	1.87	3.38	2.05	0.0199526231496888	1.7	43	1.0	0.09656173745503073	3_char
Male	Liver	Zoster [herpes zoster]	B02	B00-B09	6	0.25	0.55	1.23	-1.46	0.07244359600749903	1.14	25	1.0	0.20836453201623206	3_char
Male	Melanoma of the skin	Zoster [herpes zoster]	B02	B00-B09	21	0.74	1.14	1.74	0.58	0.28183829312644537	0.55	25	1.0	0.4036134052617732	3_char
Male	Mature T and NK cell lymphomas/leukaemias	Zoster [herpes zoster]	B02	B00-B09	6	1.69	3.79	8.52	3.23	0.000630957344480193	3.2	25	1.0	0.007814467482878633	3_char
Female	Oesophagus	Zoster [herpes zoster]	B02	B00-B09	8	0.74	1.48	2.98	1.1	0.13489628825916536	0.87	43	1.0	0.289015593333982	3_char
Male	Prostate	Zoster [herpes zoster]	B02	B00-B09	174	0.89	1.04	1.21	0.5	0.30902954325135906	0.51	25	1.0	0.4181263106202278	3_char
Male	Myelodysplastic syndromes and myelodysplastic/myeloproliferative neoplasms	Zoster [herpes zoster]	B02	B00-B09	5	0.57	1.38	3.33	0.71	0.23988329190194904	0.62	25	1.0	0.37684047152524497	3_char
Male	Colon and rectum	Zoster [herpes zoster]	B02	B00-B09	58	0.86	1.11	1.44	0.8	0.2137962089502232	0.67	25	1.0	0.3579467571612821	3_char
Male	Meninges	Zoster [herpes zoster]	B02	B00-B09	6	0.92	2.05	4.59	1.75	0.039810717055349734	1.4	25	1.0	0.1481331356773205	3_char
Female	Mature T and NK cell lymphomas/leukaemias	Zoster [herpes zoster]	B02	B00-B09	5	1.1	2.67	6.48	2.17	0.01513561248436208	1.82	43	1.0	0.08112356248931032	3_char
Male	Kidney	Zoster [herpes zoster]	B02	B00-B09	17	0.72	1.16	1.87	0.61	0.2691534803926916	0.57	25	1.0	0.3956281955996777	3_char
Male	Any	Zoster [herpes zoster]	B02	B00-B09	497	1.1	1.2	1.31	4.02	2.951209226666384e-05	4.53	25	1.0	0.0006173198637800018	3_char
Male	Brain	Zoster [herpes zoster]	B02	B00-B09	5	0.4	0.96	2.31	-0.09	0.4677351412871982	0.33	25	1.0	0.4857481499730109	3_char
Female	Ovary etc.	Zoster [herpes zoster]	B02	B00-B09	19	0.62	0.98	1.54	-0.1	0.457088189614875	0.34	43	1.0	0.4823386630456141	3_char
Female	Mature B-cell neoplasms	Zoster [herpes zoster]	B02	B00-B09	52	1.2	1.58	2.08	3.27	0.0005370317963702527	3.27	43	1.0	0.006851478766746331	3_char
Female	Lung, trachea	Zoster [herpes zoster]	B02	B00-B09	51	0.99	1.3	1.71	1.86	0.03162277660168379	1.5	43	1.0	0.1287733435757772	3_char
Male	Lung, trachea		B020	B02	6	1.15	2.56	5.71	2.31	0.010471285480508996	1.98	1	1.0	0.06364481874897643	4_char
Female	Any		B020	B02	25	0.8	1.18	1.75	0.84	0.19952623149688797	0.7	3	1.0	0.3470072878123672	4_char
Female	Breast		B020	B02	10	0.92	1.71	3.18	1.7	0.0446683592150963	1.35	3	1.0	0.1589999217459319	4_char
Male	Any		B020	B02	15	0.57	0.95	1.57	-0.22	0.4168693834703354	0.38	1	1.0	0.46737910272368577	4_char
Female	Any haematological		B020	B02	6	1.1	2.44	5.44	2.19	0.014454397707459272	1.84	3	1.0	0.0787098870704478	4_char
Female	Any	Zoster meningitis	B021	B02	9	1.7	3.27	6.29	3.55	0.00019054607179632462	3.72	0	1.0	0.0029532827938912273	4_char
Male	Any haematological	Zoster with other nervous system involvement	B022		8	0.9	1.81	3.62	1.67	0.046773514128719815	1.33	5	1.0	0.16347645405867717	4_char
Male	Mature B-cell neoplasms	Zoster with other nervous system involvement	B022		6	1.02	2.27	5.05	2.0	0.0223872113856834	1.65	5	1.0	0.10405013687467753	4_char
Male	Colon and rectum	Zoster with other nervous system involvement	B022		6	0.51	1.14	2.54	0.33	0.37153522909717257	0.43	5	1.0	0.4484573327516306	4_char
Female	Skin, squamous cell carcinoma	Zoster with other nervous system involvement	B022		5	0.4	0.97	2.32	-0.08	0.4677351412871982	0.33	9	1.0	0.4857481499730109	4_char
Male	Prostate	Zoster with other nervous system involvement	B022		19	0.71	1.11	1.75	0.47	0.32359365692962827	0.49	5	1.0	0.4258285231903678	4_char
Female	Breast	Zoster with other nervous system involvement	B022		17	0.76	1.23	1.97	0.84	0.19952623149688797	0.7	9	1.0	0.3470072878123672	4_char
Male	Lung, trachea	Zoster with other nervous system involvement	B022		5	0.32	0.77	1.86	-0.57	0.28183829312644537	0.55	5	1.0	0.4036134052617732	4_char
Female	Mature B-cell neoplasms	Zoster with other nervous system involvement	B022		7	1.01	2.11	4.43	1.98	0.023988329190194897	1.62	9	1.0	0.10856588996575085	4_char
Female	Colon and rectum	Zoster with other nervous system involvement	B022		8	0.54	1.08	2.16	0.22	0.4168693834703354	0.38	9	1.0	0.46737910272368577	4_char
Male	Skin, squamous cell carcinoma	Zoster with other nervous system involvement	B022		7	0.9	1.9	3.99	1.7	0.0446683592150963	1.35	5	1.0	0.1589999217459319	4_char
Male	Any	Zoster with other nervous system involvement	B022		46	0.8	1.07	1.43	0.45	0.32359365692962827	0.49	5	1.0	0.4258285231903678	4_char
Female	Any	Zoster with other nervous system involvement	B022		53	0.76	1.0	1.31	-0.01	0.5011872336272722	0.3	9	1.0	0.5011872336272722	4_char
Male	Melanoma of the skin	Zoster with other nervous system involvement	B022		5	1.17	2.81	6.75	2.31	0.010471285480508996	1.98	5	1.0	0.06364481874897643	4_char
Female	Any haematological	Zoster with other nervous system involvement	B022		10	0.91	1.69	3.13	1.65	0.05011872336272722	1.3	9	1.0	0.16952567395224014	4_char
Male	Bladder and urinary tract	Zoster ocular disease	B023	B02	9	0.46	0.88	1.7	-0.38	0.35481338923357547	0.45	10	1.0	0.4403699494348474	4_char
Male	Any haematological	Zoster ocular disease	B023	B02	21	1.05	1.62	2.48	2.2	0.013803842646028845	1.86	10	1.0	0.07626084621547329	4_char
Female	Lung, trachea	Zoster ocular disease	B023	B02	15	0.89	1.47	2.44	1.49	0.06760829753919818	1.17	15	1.0	0.20023234880133875	4_char
Female	Thyroid gland	Zoster ocular disease	B023	B02	5	0.95	2.28	5.48	1.84	0.03311311214825911	1.48	15	1.0	0.1326823504759814	4_char
Female	Any	Zoster ocular disease	B023	B02	142	0.86	1.01	1.19	0.13	0.44668359215096315	0.35	15	1.0	0.47862221341887673	4_char
Female	Mature B-cell neoplasms	Zoster ocular disease	B023	B02	9	0.54	1.03	1.98	0.09	0.4677351412871982	0.33	15	1.0	0.4857481499730109	4_char
Female	Corpus uteri	Zoster ocular disease	B023	B02	9	0.53	1.02	1.95	0.05	0.4786300923226383	0.32	15	1.0	0.4895505528438149	4_char
Female	Skin, squamous cell carcinoma	Zoster ocular disease	B023	B02	12	0.59	1.03	1.82	0.11	0.457088189614875	0.34	15	1.0	0.4823386630456141	4_char
Female	Ovary etc.	Zoster ocular disease	B023	B02	5	0.41	0.99	2.39	-0.02	0.4897788193684462	0.31	15	1.0	0.4929668442566054	4_char
Female	Melanoma of the skin	Zoster ocular disease	B023	B02	6	0.46	1.03	2.3	0.07	0.4677351412871982	0.33	15	1.0	0.4857481499730109	4_char
Male	Mature B-cell neoplasms	Zoster ocular disease	B023	B02	12	0.86	1.51	2.66	1.42	0.07762471166286916	1.11	10	1.0	0.21640497665855218	4_char
Female	Illdefined or unknown	Zoster ocular disease	B023	B02	6	0.52	1.16	2.59	0.37	0.35481338923357547	0.45	15	1.0	0.4403699494348474	4_char
Male	Kidney	Zoster ocular disease	B023	B02	5	0.48	1.16	2.8	0.34	0.37153522909717257	0.43	10	1.0	0.4484573327516306	4_char
Female	Colon and rectum	Zoster ocular disease	B023	B02	12	0.38	0.66	1.17	-1.43	0.07762471166286916	1.11	15	1.0	0.21640497665855218	4_char
Male	Any	Zoster ocular disease	B023	B02	142	0.94	1.11	1.31	1.25	0.10471285480508996	0.98	10	1.0	0.2545412806095472	4_char
Male	Colon and rectum	Zoster ocular disease	B023	B02	18	0.75	1.19	1.89	0.75	0.2290867652767773	0.64	10	1.0	0.3694858388557652	4_char
Male	Lung, trachea	Zoster ocular disease	B023	B02	23	0.85	1.28	1.92	1.17	0.12022644346174127	0.92	10	1.0	0.27282569657043027	4_char
Female	Meninges	Zoster ocular disease	B023	B02	7	1.15	2.41	5.07	2.32	0.01	2.0	15	1.0	0.06169093510647253	4_char
Female	Any haematological	Zoster ocular disease	B023	B02	18	0.75	1.19	1.89	0.74	0.2290867652767773	0.64	15	1.0	0.3694858388557652	4_char
Male	Skin, squamous cell carcinoma	Zoster ocular disease	B023	B02	9	0.48	0.92	1.78	-0.24	0.40738027780411273	0.39	10	1.0	0.4634681794590988	4_char
Male	Prostate	Zoster ocular disease	B023	B02	57	0.9	1.17	1.52	1.18	0.11748975549395294	0.93	10	1.0	0.2695193148549116	4_char
Female	Pancreas	Zoster ocular disease	B023	B02	7	0.4	0.83	1.75	-0.49	0.31622776601683794	0.5	15	1.0	0.4220227983868491	4_char
Female	Breast	Zoster ocular disease	B023	B02	31	0.56	0.8	1.13	-1.27	0.10232929922807542	0.99	15	1.0	0.2513986051793855	4_char
Female	Bladder and urinary tract	Zoster ocular disease	B023	B02	6	0.71	1.58	3.51	1.11	0.1318256738556407	0.88	15	1.0	0.2859727932414593	4_char
Male	Any	Disseminated zoster	B027	B02	6	0.45	0.99	2.21	-0.01	0.4897788193684462	0.31	1	1.0	0.4929668442566054	4_char
Female	Any haematological	Zoster with other complications	B028	B02	6	1.0	2.22	4.93	1.95	0.025703957827688632	1.59	3	1.0	0.11341710848115334	4_char
Male	Any haematological	Zoster with other complications	B028	B02	5	0.89	2.14	5.14	1.7	0.0446683592150963	1.35	1	1.0	0.1589999217459319	4_char
Male	Any	Zoster with other complications	B028	B02	23	0.66	0.99	1.49	-0.04	0.4786300923226383	0.32	1	1.0	0.4895505528438149	4_char
Female	Any	Zoster with other complications	B028	B02	25	0.68	1.0	1.48	0.01	0.5011872336272722	0.3	3	1.0	0.5011872336272722	4_char
Male	Lung, trachea	Zoster with other complications	B028	B02	5	0.63	1.52	3.66	0.94	0.17378008287493754	0.76	1	1.0	0.3254851704269682	4_char
Female	Mature B-cell neoplasms	Zoster with other complications	B028	B02	5	1.33	3.2	7.69	2.6	0.004677351412871981	2.33	3	1.0	0.036189852402243414	4_char
Female	Myeloproliferative neoplasms	Zoster without complication	B029	B02	7	0.68	1.43	3.02	0.95	0.16982436524617442	0.77	58	1.0	0.32215116855733616	4_char
Female	Colon and rectum	Zoster without complication	B029	B02	37	0.56	0.77	1.06	-1.58	0.057543993733715694	1.24	58	1.0	0.18289263348131873	4_char
Male	Meninges	Zoster without complication	B029	B02	5	1.2	2.9	6.99	2.36	0.009120108393559097	2.04	36	1.0	0.05799569188841871	4_char
Female	Non-Hodgkin lymphoma, other or unspeficied	Zoster without complication	B029	B02	9	1.16	2.23	4.31	2.4	0.008317637711026709	2.08	58	1.0	0.05427717735307182	4_char
Female	Skin, squamous cell carcinoma	Zoster without complication	B029	B02	30	0.6	0.86	1.23	-0.85	0.19952623149688797	0.7	58	1.0	0.3470072878123672	4_char
Female	Bladder and urinary tract	Zoster without complication	B029	B02	12	0.65	1.15	2.02	0.47	0.31622776601683794	0.5	58	1.0	0.4220227983868491	4_char
Female	Meninges	Zoster without complication	B029	B02	13	1.08	1.87	3.23	2.25	0.012302687708123818	1.91	58	1.0	0.07077352606286283	4_char
Female	Mature T and NK cell lymphomas/leukaemias	Zoster without complication	B029	B02	5	1.75	4.25	10.34	3.19	0.000707945784384138	3.15	58	1.0	0.008544193358543619	4_char
Female	Melanoma of the skin	Zoster without complication	B029	B02	15	0.64	1.06	1.76	0.23	0.40738027780411273	0.39	58	1.0	0.4634681794590988	4_char
Female	Stomach	Zoster without complication	B029	B02	10	0.49	0.91	1.69	-0.31	0.3801893963205612	0.42	58	1.0	0.4522083314938745	4_char
Male	Non-Hodgkin lymphoma, other or unspeficied	Zoster without complication	B029	B02	6	1.18	2.63	5.88	2.36	0.009120108393559097	2.04	36	1.0	0.05799569188841871	4_char
Female	Gallbladder, bile ducts	Zoster without complication	B029	B02	9	0.65	1.25	2.42	0.67	0.251188643150958	0.6	58	1.0	0.3839998247940237	4_char
Female	Corpus uteri	Zoster without complication	B029	B02	22	0.69	1.04	1.58	0.19	0.42657951880159267	0.37	58	1.0	0.4711240236655275	4_char
Male	Colon and rectum	Zoster without complication	B029	B02	31	0.7	0.99	1.42	-0.03	0.4897788193684462	0.31	36	1.0	0.4929668442566054	4_char
Male	Prostate	Zoster without complication	B029	B02	100	0.82	1.0	1.22	0.03	0.4897788193684462	0.31	36	1.0	0.4929668442566054	4_char
Female	Pancreas	Zoster without complication	B029	B02	27	0.81	1.18	1.73	0.87	0.19498445997580455	0.71	58	1.0	0.34335309790083834	4_char
Female	Myelodysplastic syndromes and myelodysplastic/myeloproliferative neoplasms	Zoster without complication	B029	B02	8	1.2	2.41	4.86	2.46	0.006918309709189363	2.16	58	1.0	0.047932461493055516	4_char
Male	Pancreas	Zoster without complication	B029	B02	15	0.79	1.31	2.17	1.03	0.15135612484362082	0.82	36	1.0	0.3054670586891315	4_char
Female	Brain	Zoster without complication	B029	B02	6	0.63	1.41	3.15	0.84	0.19952623149688797	0.7	58	1.0	0.3470072878123672	4_char
Female	Lung, trachea	Zoster without complication	B029	B02	36	1.03	1.43	1.98	2.13	0.016595869074375606	1.78	58	1.0	0.08606765894051935	4_char
Male	Melanoma of the skin	Zoster without complication	B029	B02	13	0.69	1.19	2.06	0.63	0.2630267991895382	0.58	36	1.0	0.39163347106401497	4_char
Female	Mature B-cell neoplasms	Zoster without complication	B029	B02	35	1.19	1.66	2.31	2.97	0.0015135612484362087	2.82	58	1.0	0.015563478072970247	4_char
Female	Illdefined or unknown	Zoster without complication	B029	B02	19	0.77	1.2	1.89	0.81	0.20892961308540392	0.68	58	1.0	0.35420030510928163	4_char
Male	Acute myeloid leukaemia	Zoster without complication	B029	B02	5	1.08	2.62	6.31	2.14	0.0162181009735893	1.79	36	1.0	0.08484089007631344	4_char
Male	Any haematological	Zoster without complication	B029	B02	47	1.39	1.86	2.47	4.22	1.2022644346174132e-05	4.92	36	0.881199717352833	0.00028081571617362427	4_char
Female	Oesophagus	Zoster without complication	B029	B02	5	0.58	1.4	3.37	0.74	0.2290867652767773	0.64	58	1.0	0.3694858388557652	4_char
Female	Any	Zoster without complication	B029	B02	382	1.03	1.14	1.26	2.47	0.006760829753919818	2.17	58	1.0	0.04717583937676628	4_char
Male	Skin, other	Zoster without complication	B029	B02	5	1.33	3.22	7.79	2.59	0.004786300923226385	2.32	36	1.0	0.03679974049804657	4_char
Female	Vulva	Zoster without complication	B029	B02	7	0.98	2.06	4.35	1.9	0.028840315031266057	1.54	58	1.0	0.12171652503118821	4_char
Male	Lung, trachea	Zoster without complication	B029	B02	55	1.13	1.47	1.92	2.86	0.0020892961308540386	2.68	36	1.0	0.019926474939615715	4_char
Female	Liver	Zoster without complication	B029	B02	7	0.51	1.07	2.25	0.18	0.42657951880159267	0.37	58	1.0	0.4711240236655275	4_char
Female	Ovary etc.	Zoster without complication	B029	B02	13	0.61	1.05	1.81	0.17	0.436515832240166	0.36	58	1.0	0.4747299936796938	4_char
Male	Any	Zoster without complication	B029	B02	301	1.12	1.26	1.41	3.95	3.9810717055349695e-05	4.4	36	1.0	0.0007992129571547127	4_char
Female	Kidney	Zoster without complication	B029	B02	14	0.68	1.16	1.96	0.55	0.29512092266663853	0.53	58	1.0	0.41097577616421777	4_char
Male	Kidney	Zoster without complication	B029	B02	8	0.46	0.92	1.84	-0.24	0.40738027780411273	0.39	36	1.0	0.4634681794590988	4_char
Male	Myelodysplastic syndromes and myelodysplastic/myeloproliferative neoplasms	Zoster without complication	B029	B02	5	0.94	2.28	5.51	1.83	0.033884415613920256	1.47	36	1.0	0.13443532761839805	4_char
Male	Bladder and urinary tract	Zoster without complication	B029	B02	32	1.06	1.51	2.13	2.31	0.010232929922807542	1.99	36	1.0	0.06265329535478897	4_char
Female	Acute myeloid leukaemia	Zoster without complication	B029	B02	6	1.01	2.27	5.07	1.99	0.023442288153199226	1.63	58	1.0	0.1069531596756139	4_char
Male	Mature B-cell neoplasms	Zoster without complication	B029	B02	31	1.42	2.03	2.89	3.92	4.3651583224016566e-05	4.36	36	1.0	0.000867057667318237	4_char
Female	Thyroid gland	Zoster without complication	B029	B02	10	1.15	2.14	3.98	2.39	0.008511380382023767	2.07	58	1.0	0.055270809347074686	4_char
Male	Stomach	Zoster without complication	B029	B02	8	0.47	0.95	1.9	-0.15	0.436515832240166	0.36	36	1.0	0.4747299936796938	4_char
Female	Breast	Zoster without complication	B029	B02	92	0.85	1.05	1.28	0.43	0.33884415613920255	0.47	58	1.0	0.43342319373523763	4_char
Male	Illdefined or unknown	Zoster without complication	B029	B02	6	0.42	0.93	2.07	-0.19	0.42657951880159267	0.37	36	1.0	0.4711240236655275	4_char
Female	Tongue	Zoster without complication	B029	B02	6	1.6	3.61	8.11	3.1	0.0009549925860214359	3.02	58	1.0	0.010842035562645777	4_char
Female	Any haematological	Zoster without complication	B029	B02	67	1.38	1.76	2.24	4.6	2.0892961308540407e-06	5.68	58	0.15313495991094692	5.9608781592427765e-05	4_char
Male	Skin, squamous cell carcinoma	Zoster without complication	B029	B02	41	1.45	1.97	2.68	4.31	8.128305161640995e-06	5.09	36	0.5957641268224767	0.00019852186831805288	4_char
Female	Colon and rectum	Viral warts	B07	B00-B09	20	0.55	0.85	1.31	-0.75	0.2290867652767773	0.64	33	1.0	0.3694858388557652	3_char
Male	Any haematological	Viral warts	B07	B00-B09	42	1.46	1.97	2.67	4.39	5.623413251903491e-06	5.25	29	0.4121680742982664	0.00014341269112674542	3_char
Male	Pancreas	Viral warts	B07	B00-B09	9	0.58	1.11	2.14	0.32	0.37153522909717257	0.43	29	1.0	0.4484573327516306	3_char
Female	Kidney	Viral warts	B07	B00-B09	6	0.41	0.92	2.04	-0.22	0.4168693834703354	0.38	33	1.0	0.46737910272368577	3_char
Female	Brain	Viral warts	B07	B00-B09	6	0.69	1.54	3.43	1.05	0.14791083881682077	0.83	33	1.0	0.30206533661406737	3_char
Female	Melanoma of the skin	Viral warts	B07	B00-B09	15	0.75	1.24	2.06	0.83	0.20417379446695297	0.69	33	1.0	0.3507621944837642	3_char
Male	Kidney	Viral warts	B07	B00-B09	14	1.15	1.95	3.29	2.49	0.006456542290346556	2.19	29	1.0	0.045678790267466296	3_char
Male	Lung, trachea	Viral warts	B07	B00-B09	36	1.03	1.43	1.98	2.14	0.0162181009735893	1.79	29	1.0	0.08484089007631344	3_char
Female	Liver	Viral warts	B07	B00-B09	8	1.46	2.92	5.85	3.02	0.0012882495516931337	2.89	33	1.0	0.013710215027057968	3_char
Female	Soft tissues	Viral warts	B07	B00-B09	6	1.25	2.79	6.23	2.5	0.006165950018614822	2.21	33	1.0	0.044190212830191984	3_char
Female	Mature B-cell neoplasms	Viral warts	B07	B00-B09	17	0.85	1.37	2.2	1.28	0.1	1.0	33	1.0	0.2482388403441035	3_char
Male	Illdefined or unknown	Viral warts	B07	B00-B09	8	1.09	2.19	4.39	2.22	0.013489628825916533	1.87	29	1.0	0.07511375406788363	3_char
Male	Testis	Viral warts	B07	B00-B09	5	0.65	1.58	3.79	1.01	0.1548816618912481	0.81	29	1.0	0.3091433078706743	3_char
Male	Skin, squamous cell carcinoma	Viral warts	B07	B00-B09	57	4.77	6.2	8.05	13.68	6.3095734448018914e-43	42.2	29	4.6246018563675465e-38	1.9269174401531443e-40	3_char
Female	Breast	Viral warts	B07	B00-B09	99	0.97	1.18	1.44	1.66	0.04897788193684462	1.31	33	1.0	0.167498780168021	3_char
Female	Corpus uteri	Viral warts	B07	B00-B09	21	0.92	1.42	2.18	1.6	0.054954087385762455	1.26	33	1.0	0.17824754768064163	3_char
Female	Lung, trachea	Viral warts	B07	B00-B09	26	1.21	1.78	2.61	2.92	0.0017378008287493763	2.76	33	1.0	0.017296593121019218	3_char
Female	Any	Viral warts	B07	B00-B09	306	1.21	1.36	1.52	5.34	4.570881896148752e-08	7.34	33	0.0033502278857822274	1.794444502293641e-06	3_char
Male	Liver	Viral warts	B07	B00-B09	6	0.61	1.36	3.03	0.75	0.2290867652767773	0.64	29	1.0	0.3694858388557652	3_char
Male	Bladder and urinary tract	Viral warts	B07	B00-B09	20	0.99	1.54	2.39	1.92	0.02754228703338166	1.56	29	1.0	0.11824002390392485	3_char
Male	Meninges	Viral warts	B07	B00-B09	5	1.21	2.92	7.04	2.39	0.008511380382023767	2.07	29	1.0	0.055270809347074686	3_char
Male	Any	Viral warts	B07	B00-B09	276	1.33	1.5	1.69	6.71	9.332543007969923e-12	11.03	29	6.840287397691556e-07	6.064084572421592e-10	3_char
Female	Illdefined or unknown	Viral warts	B07	B00-B09	8	0.8	1.61	3.21	1.34	0.09120108393559097	1.04	33	1.0	0.2362043620868954	3_char
Male	Colon and rectum	Viral warts	B07	B00-B09	27	0.83	1.21	1.76	0.98	0.16218100973589297	0.79	29	1.0	0.31570013301974015	3_char
Male	Skin, other	Viral warts	B07	B00-B09	5	2.06	4.97	12.0	3.56	0.00018197008586099826	3.74	29	1.0	0.002847458890517051	3_char
Female	Ovary etc.	Viral warts	B07	B00-B09	9	0.52	0.99	1.91	-0.02	0.4897788193684462	0.31	33	1.0	0.4929668442566054	3_char
Male	Non-Hodgkin lymphoma, other or unspeficied	Viral warts	B07	B00-B09	6	1.85	4.13	9.22	3.46	0.00026915348039269167	3.57	29	1.0	0.003933719709946627	3_char
Female	Skin, squamous cell carcinoma	Viral warts	B07	B00-B09	37	2.87	3.96	5.47	8.33	3.890451449942805e-17	16.41	33	2.851506390235579e-12	3.938544737894446e-15	3_char
Male	Stomach	Viral warts	B07	B00-B09	9	0.86	1.66	3.19	1.51	0.06456542290346556	1.19	29	1.0	0.1949302908806487	3_char
Male	Prostate	Viral warts	B07	B00-B09	79	0.91	1.13	1.41	1.09	0.1380384264602885	0.86	29	1.0	0.2921438688902415	3_char
Female	Pancreas	Viral warts	B07	B00-B09	10	0.56	1.03	1.92	0.1	0.457088189614875	0.34	33	1.0	0.4823386630456141	3_char
Male	Melanoma of the skin	Viral warts	B07	B00-B09	16	0.96	1.57	2.56	1.8	0.03630780547701014	1.44	29	1.0	0.14006213697039255	3_char
Female	Cervix uteri	Viral warts	B07	B00-B09	5	0.63	1.51	3.63	0.92	0.1778279410038923	0.75	33	1.0	0.3289063020056598	3_char
Male	Mature B-cell neoplasms	Viral warts	B07	B00-B09	23	1.22	1.83	2.76	2.9	0.0018620871366628676	2.73	29	1.0	0.018212126592167716	3_char
Female	Thyroid gland	Viral warts	B07	B00-B09	17	1.45	2.33	3.75	3.47	0.0002570395782768865	3.59	33	1.0	0.0037838352861627625	3_char
Female	Meninges	Viral warts	B07	B00-B09	6	0.46	1.02	2.27	0.04	0.4786300923226383	0.32	33	1.0	0.4895505528438149	3_char
Female	Any haematological	Viral warts	B07	B00-B09	25	0.75	1.11	1.64	0.51	0.30902954325135906	0.51	33	1.0	0.4181263106202278	3_char
Female	Stomach	Viral warts	B07	B00-B09	7	0.69	1.46	3.06	1.0	0.15848931924611134	0.8	33	1.0	0.3122456429358851	3_char
Male	Any		B0780	B07	12	0.64	1.13	1.99	0.43	0.3311311214825911	0.48	3	1.0	0.42955444238272805	4_char
Female	Any		B0780	B07	10	0.57	1.05	1.96	0.16	0.436515832240166	0.36	3	1.0	0.4747299936796938	4_char
Male	Skin, squamous cell carcinoma		B0780	B07	5	3.8	9.14	21.98	4.95	3.8018939632056126e-07	6.42	3	0.027865981803315537	1.2683651253215993e-05	4_char
Female	Any		B0782	B07	5	1.99	4.78	11.5	3.5	0.00023442288153199226	3.63	0	1.0	0.003501533544301482	4_char
Female	Illdefined or unknown	Verruca simplex	B079	B07	6	0.61	1.35	3.02	0.74	0.2290867652767773	0.64	50	1.0	0.3694858388557652	4_char
Male	Lung, trachea	Verruca simplex	B079	B07	34	1.07	1.5	2.1	2.35	0.009332543007969915	2.03	42	1.0	0.05891212985695934	4_char
Male	Liver	Verruca simplex	B079	B07	6	0.67	1.5	3.35	1.0	0.15848931924611134	0.8	42	1.0	0.3122456429358851	4_char
Female	Thyroid gland	Verruca simplex	B079	B07	16	1.48	2.42	3.95	3.51	0.00021877616239495518	3.66	50	1.0	0.003315797936877221	4_char
Female	Any haematological	Verruca simplex	B079	B07	23	0.75	1.13	1.7	0.59	0.2754228703338166	0.56	50	1.0	0.3993495406749177	4_char
Male	Any haematological	Verruca simplex	B079	B07	37	1.4	1.94	2.68	4.02	2.8840315031266056e-05	4.54	42	1.0	0.0006058615334527503	4_char
Male	Skin, squamous cell carcinoma	Verruca simplex	B079	B07	54	4.92	6.44	8.42	13.6	1.9952623149688665e-42	41.7	42	1.4624275137564307e-37	6.01822022121988e-40	4_char
Female	Melanoma of the skin	Verruca simplex	B079	B07	14	0.75	1.28	2.16	0.91	0.18197008586099836	0.74	50	1.0	0.33253128831887796	4_char
Female	Pancreas	Verruca simplex	B079	B07	10	0.62	1.15	2.14	0.44	0.3311311214825911	0.48	50	1.0	0.42955444238272805	4_char
Male	Non-Hodgkin lymphoma, other or unspeficied	Verruca simplex	B079	B07	6	2.13	4.75	10.59	3.8	7.244359600749906e-05	4.14	42	1.0	0.0013231381433764374	4_char
Male	Prostate	Verruca simplex	B079	B07	73	0.92	1.16	1.45	1.24	0.10715193052376065	0.97	42	1.0	0.25733807620626614	4_char
Female	Mature B-cell neoplasms	Verruca simplex	B079	B07	15	0.8	1.33	2.21	1.11	0.13489628825916536	0.87	50	1.0	0.289015593333982	4_char
Male	Bladder and urinary tract	Verruca simplex	B079	B07	18	0.96	1.53	2.43	1.81	0.03548133892335755	1.45	42	1.0	0.13817569397946397	4_char
Female	Breast	Verruca simplex	B079	B07	92	0.99	1.21	1.49	1.83	0.03311311214825911	1.48	50	1.0	0.1326823504759814	4_char
Female	Colon and rectum	Verruca simplex	B079	B07	19	0.57	0.89	1.4	-0.49	0.31622776601683794	0.5	50	1.0	0.4220227983868491	4_char
Male	Pancreas	Verruca simplex	B079	B07	9	0.64	1.23	2.37	0.63	0.2630267991895382	0.58	42	1.0	0.39163347106401497	4_char
Male	Illdefined or unknown	Verruca simplex	B079	B07	8	1.21	2.43	4.87	2.51	0.006025595860743574	2.22	42	1.0	0.04356342953375422	4_char
Female	Liver	Verruca simplex	B079	B07	8	1.62	3.25	6.52	3.32	0.00044668359215096305	3.35	50	1.0	0.005897977641272715	4_char
Female	Soft tissues	Verruca simplex	B079	B07	6	1.38	3.08	6.89	2.75	0.003019951720402016	2.52	50	1.0	0.026204257292158847	4_char
Female	Stomach	Verruca simplex	B079	B07	6	0.63	1.4	3.12	0.82	0.20417379446695297	0.69	50	1.0	0.3507621944837642	4_char
Female	Meninges	Verruca simplex	B079	B07	6	0.51	1.13	2.51	0.29	0.3890451449942806	0.41	50	1.0	0.45592005471917046	4_char
Female	Brain	Verruca simplex	B079	B07	6	0.76	1.71	3.8	1.3	0.09549925860214359	1.02	50	1.0	0.24205056225341015	4_char
Male	Any	Verruca simplex	B079	B07	254	1.36	1.54	1.74	6.84	3.8904514499428045e-12	11.41	42	2.8515063902355786e-07	2.6088805034177295e-10	4_char
Female	Kidney	Verruca simplex	B079	B07	5	0.35	0.85	2.04	-0.37	0.35481338923357547	0.45	50	1.0	0.4403699494348474	4_char
Female	Cervix uteri	Verruca simplex	B079	B07	5	0.7	1.67	4.03	1.15	0.12589254117941673	0.9	50	1.0	0.27920039352916426	4_char
Male	Mature B-cell neoplasms	Verruca simplex	B079	B07	23	1.35	2.04	3.07	3.4	0.0003311311214825911	3.48	42	1.0	0.004647693517630508	4_char
Female	Any	Verruca simplex	B079	B07	283	1.24	1.39	1.56	5.53	1.5848931924611143e-08	7.8	50	0.0011616474654143737	6.773454608830168e-07	4_char
Female	Corpus uteri	Verruca simplex	B079	B07	19	0.9	1.42	2.23	1.52	0.06456542290346556	1.19	50	1.0	0.1949302908806487	4_char
Male	Stomach	Verruca simplex	B079	B07	8	0.82	1.64	3.28	1.39	0.0812830516164099	1.09	42	1.0	0.22193567531756683	4_char
Male	Kidney	Verruca simplex	B079	B07	14	1.28	2.17	3.66	2.89	0.0019498445997580456	2.71	42	1.0	0.01888147178481516	4_char
Female	Ovary etc.	Verruca simplex	B079	B07	8	0.49	0.98	1.96	-0.06	0.4786300923226383	0.32	50	1.0	0.4895505528438149	4_char
Male	Melanoma of the skin	Verruca simplex	B079	B07	14	0.91	1.53	2.59	1.6	0.054954087385762455	1.26	42	1.0	0.17824754768064163	4_char
Male	Colon and rectum	Verruca simplex	B079	B07	27	0.92	1.34	1.96	1.52	0.06456542290346556	1.19	42	1.0	0.1949302908806487	4_char
Female	Lung, trachea	Verruca simplex	B079	B07	24	1.21	1.81	2.7	2.9	0.0018620871366628676	2.73	50	1.0	0.018212126592167716	4_char
Female	Skin, squamous cell carcinoma	Verruca simplex	B079	B07	34	2.9	4.06	5.7	8.14	1.9498445997580416e-16	15.71	50	1.4291385993926566e-11	1.873051899597191e-14	4_char
Female	Any	Other viral infections characterized by skin and mucous membrane lesions, not elsewhere classified	B08	B00-B09	21	0.62	0.95	1.46	-0.23	0.40738027780411273	0.39	12	1.0	0.4634681794590988	3_char
Male	Prostate	Other viral infections characterized by skin and mucous membrane lesions, not elsewhere classified	B08	B00-B09	10	0.88	1.63	3.03	1.54	0.06165950018614822	1.21	12	1.0	0.1899757478727031	3_char
Male	Skin, squamous cell carcinoma	Other viral infections characterized by skin and mucous membrane lesions, not elsewhere classified	B08	B00-B09	5	2.06	4.96	11.93	3.58	0.00017378008287493763	3.76	12	1.0	0.0027403638498964184	3_char
Male	Any	Other viral infections characterized by skin and mucous membrane lesions, not elsewhere classified	B08	B00-B09	29	1.11	1.6	2.31	2.54	0.005495408738576248	2.26	12	1.0	0.0407307092217561	3_char
Female	Any	Molluscum contagiosum	B081	B08	11	0.63	1.14	2.06	0.44	0.3311311214825911	0.48	8	1.0	0.42955444238272805	4_char
Male	Prostate	Molluscum contagiosum	B081	B08	7	1.05	2.21	4.64	2.1	0.01778279410038923	1.75	10	1.0	0.08988895817848473	4_char
Male	Any	Molluscum contagiosum	B081	B08	21	1.6	2.45	3.75	4.1	2.0417379446695274e-05	4.69	10	1.0	0.0004471143790097192	4_char
Male	Skin, squamous cell carcinoma	Molluscum contagiosum	B081	B08	5	3.78	9.1	21.87	4.93	4.0738027780411303e-07	6.39	10	0.029858937461652465	1.351694769653801e-05	4_char
Female	Any	Unspecified viral infection characterized by skin and mucous membrane lesions	B09	B00-B09	6	0.35	0.77	1.72	-0.64	0.2630267991895382	0.58	3	1.0	0.39163347106401497	3_char
Female	Any	Acute hepatitis A	B15	B15-B19	14	0.97	1.65	2.78	1.86	0.030902954325135904	1.51	2	1.0	0.12702063914652514	3_char
Female	Breast	Acute hepatitis A	B15	B15-B19	5	0.61	1.46	3.51	0.85	0.19952623149688797	0.7	2	1.0	0.3470072878123672	3_char
Male	Any	Acute hepatitis A	B15	B15-B19	13	0.65	1.12	1.93	0.4	0.3467368504525316	0.46	2	1.0	0.436900710927097	3_char
Male	Any	Hepatitis A without hepatic coma	B159	B15	11	0.57	1.03	1.86	0.09	0.4677351412871982	0.33	4	1.0	0.4857481499730109	4_char
Female	Any	Hepatitis A without hepatic coma	B159	B15	13	0.92	1.58	2.72	1.65	0.05011872336272722	1.3	4	1.0	0.16952567395224014	4_char
Male	Any	Acute hepatitis B	B16	B15-B19	19	1.08	1.69	2.64	2.28	0.01148153621496883	1.94	5	1.0	0.06763697129690888	3_char
Female	Breast	Acute hepatitis B	B16	B15-B19	5	0.9	2.17	5.22	1.74	0.04168693834703355	1.38	3	1.0	0.15230766891709407	3_char
Female	Any	Acute hepatitis B	B16	B15-B19	9	0.82	1.57	3.02	1.35	0.08912509381337455	1.05	3	1.0	0.23330918072257179	3_char
Male	Any	Acute hepatitis B without delta-agent and without hepatic coma	B169	B16	18	1.07	1.69	2.69	2.23	0.012882495516931342	1.89	10	1.0	0.07283981400242867	4_char
Female	Any	Acute hepatitis B without delta-agent and without hepatic coma	B169	B16	5	0.42	1.02	2.45	0.04	0.4786300923226383	0.32	5	1.0	0.4895505528438149	4_char
Male	Any	Other acute viral hepatitis	B17	B15-B19	16	1.03	1.67	2.73	2.06	0.0199526231496888	1.7	4	1.0	0.09656173745503073	3_char
Female	Any	Other acute viral hepatitis	B17	B15-B19	7	0.32	0.68	1.42	-1.02	0.15135612484362082	0.82	3	1.0	0.3054670586891315	3_char
Male	Liver	Other acute viral hepatitis	B17	B15-B19	8	24.83	49.8	99.87	11.01	1.7378008287493693e-28	27.76	4	1.2737211174318502e-23	3.2912690372916024e-26	3_char
Male	Liver	Acute hepatitis C	B171	B17	8	36.4	73.03	146.53	12.08	7.079457843841402e-34	33.15	6	5.188888626643555e-29	1.621527695826111e-31	4_char
Male	Any	Acute hepatitis C	B171	B17	14	1.22	2.06	3.47	2.7	0.0034673685045253167	2.46	6	1.0	0.029034705191269633	4_char
Male	Any haematological	Chronic viral hepatitis	B18	B15-B19	17	0.98	1.58	2.55	1.89	0.029512092266663854	1.53	27	1.0	0.12344988030391092	3_char
Male	Mature B-cell neoplasms	Chronic viral hepatitis	B18	B15-B19	7	0.57	1.19	2.5	0.46	0.32359365692962827	0.49	27	1.0	0.4258285231903678	3_char
Female	Breast	Chronic viral hepatitis	B18	B15-B19	35	0.98	1.36	1.9	1.82	0.033884415613920256	1.47	15	1.0	0.13443532761839805	3_char
Female	Any haematological	Chronic viral hepatitis	B18	B15-B19	8	0.8	1.59	3.18	1.31	0.09549925860214359	1.02	15	1.0	0.24205056225341015	3_char
Female	Mature B-cell neoplasms	Chronic viral hepatitis	B18	B15-B19	5	0.84	2.02	4.86	1.57	0.057543993733715694	1.24	15	1.0	0.18289263348131873	3_char
Male	Non-Hodgkin lymphoma, other or unspeficied	Chronic viral hepatitis	B18	B15-B19	6	3.47	7.77	17.38	4.99	3.019951720402019e-07	6.52	27	0.0221347361346866	1.0247563025317871e-05	3_char
Male	Kidney	Chronic viral hepatitis	B18	B15-B19	7	0.93	1.96	4.11	1.77	0.038018939632056124	1.42	27	1.0	0.14401024187759967	3_char
Female	Lung, trachea	Chronic viral hepatitis	B18	B15-B19	11	2.37	4.28	7.73	4.81	7.413102413009177e-07	6.13	15	0.05433433413615076	2.3279491917802382e-05	3_char
Male	Pancreas	Chronic viral hepatitis	B18	B15-B19	5	0.67	1.6	3.86	1.06	0.14454397707459277	0.84	27	1.0	0.29899672056225207	3_char
Male	Liver	Chronic viral hepatitis	B18	B15-B19	50	27.23	36.17	48.05	24.78	8.128305161640928e-136	135.09	27	5.957641268224718e-131	1.0832075033135852e-132	3_char
Male	Illdefined or unknown	Chronic viral hepatitis	B18	B15-B19	6	2.16	4.82	10.75	3.84	6.165950018614822e-05	4.21	27	1.0	0.0011546584226223133	3_char
Female	Corpus uteri	Chronic viral hepatitis	B18	B15-B19	5	0.69	1.66	3.99	1.13	0.1288249551693134	0.89	15	1.0	0.28263365329067364	3_char
Male	Lung, trachea	Chronic viral hepatitis	B18	B15-B19	16	1.15	1.88	3.08	2.53	0.005754399373371567	2.24	27	1.0	0.04216422094084464	3_char
Female	Any	Chronic viral hepatitis	B18	B15-B19	104	1.41	1.71	2.07	5.46	2.3988329190194897e-08	7.62	15	0.001758224587995335	9.922260654601214e-07	3_char
Male	Prostate	Chronic viral hepatitis	B18	B15-B19	14	0.35	0.6	1.01	-1.93	0.026302679918953815	1.58	27	1.0	0.11493113894477881	3_char
Female	Ovary etc.	Chronic viral hepatitis	B18	B15-B19	5	0.86	2.08	5.0	1.63	0.05128613839913648	1.29	15	1.0	0.1715897892894832	3_char
Male	Testis	Chronic viral hepatitis	B18	B15-B19	7	0.96	2.01	4.23	1.84	0.03311311214825911	1.48	27	1.0	0.1326823504759814	3_char
Male	Melanoma of the skin	Chronic viral hepatitis	B18	B15-B19	6	0.42	0.93	2.08	-0.17	0.42657951880159267	0.37	27	1.0	0.4711240236655275	3_char
Male	Any	Chronic viral hepatitis	B18	B15-B19	159	1.59	1.86	2.17	7.78	3.630780547701017e-15	14.44	27	2.6611806024374603e-10	3.171848155467772e-13	3_char
Male	Colon and rectum	Chronic viral hepatitis	B18	B15-B19	11	0.68	1.24	2.23	0.7	0.23988329190194904	0.62	27	1.0	0.37684047152524497	3_char
Female	Liver	Chronic viral hepatitis	B18	B15-B19	23	38.1	57.84	87.79	19.05	3.019951720402044e-81	80.52	15	2.2134736134686783e-76	2.01224873951698e-78	3_char
Male	Liver	Chronic viral hepatitis B without delta-agent	B181	B18	11	18.66	33.77	61.12	11.63	1.4791083881682133e-31	30.83	7	1.0841124931078919e-26	3.115265784792793e-29	4_char
Female	Any	Chronic viral hepatitis B without delta-agent	B181	B18	13	0.86	1.48	2.54	1.41	0.07943282347242814	1.1	4	1.0	0.21916163359351104	4_char
Female	Breast	Chronic viral hepatitis B without delta-agent	B181	B18	5	0.59	1.41	3.39	0.77	0.21877616239495523	0.66	4	1.0	0.362099151448339	4_char
Male	Any haematological	Chronic viral hepatitis B without delta-agent	B181	B18	5	1.2	2.87	6.91	2.36	0.009120108393559097	2.04	7	1.0	0.05799569188841871	4_char
Male	Any	Chronic viral hepatitis B without delta-agent	B181	B18	29	1.26	1.81	2.61	3.2	0.0006918309709189362	3.16	7	1.0	0.008386991566904306	4_char
Male	Colon and rectum	Chronic viral hepatitis C	B182	B18	11	0.84	1.52	2.75	1.39	0.08317637711026708	1.08	46	1.0	0.2247359663913085	4_char
Male	Any haematological	Chronic viral hepatitis C	B182	B18	13	0.82	1.42	2.44	1.25	0.10471285480508996	0.98	46	1.0	0.2545412806095472	4_char
Female	Mature B-cell neoplasms	Chronic viral hepatitis C	B182	B18	5	1.0	2.4	5.78	1.96	0.025118864315095794	1.6	26	1.0	0.1119201920957414	4_char
Male	Melanoma of the skin	Chronic viral hepatitis C	B182	B18	6	0.48	1.07	2.39	0.17	0.436515832240166	0.36	46	1.0	0.4747299936796938	4_char
Male	Liver	Chronic viral hepatitis C	B182	B18	40	26.81	36.82	50.55	22.29	2.1877616239495697e-110	109.66	46	1.6035198822738372e-105	2.1669187598295098e-107	4_char
Female	Any	Chronic viral hepatitis C	B182	B18	93	1.43	1.76	2.15	5.43	2.754228703338169e-08	7.56	26	0.002018711928111711	1.1252574850121019e-06	4_char
Male	Lung, trachea	Chronic viral hepatitis C	B182	B18	11	0.92	1.66	3.0	1.68	0.046773514128719815	1.33	46	1.0	0.16347645405867717	4_char
Male	Mature B-cell neoplasms	Chronic viral hepatitis C	B182	B18	5	0.42	1.01	2.44	0.03	0.4897788193684462	0.31	46	1.0	0.4929668442566054	4_char
Male	Illdefined or unknown	Chronic viral hepatitis C	B182	B18	6	2.7	6.03	13.47	4.38	5.888436553555884e-06	5.23	46	0.43159295719287855	0.00014923684550237847	4_char
Male	Any	Chronic viral hepatitis C	B182	B18	133	1.58	1.88	2.23	7.26	1.9054607179632443e-13	12.72	46	1.3966074332311598e-08	1.4442682866919957e-11	4_char
Male	Kidney	Chronic viral hepatitis C	B182	B18	7	1.11	2.34	4.91	2.24	0.012589254117941675	1.9	46	1.0	0.07179097335832374	4_char
Female	Breast	Chronic viral hepatitis C	B182	B18	31	0.96	1.37	1.95	1.75	0.04073802778041128	1.39	26	1.0	0.15024120691180662	4_char
Female	Ovary etc.	Chronic viral hepatitis C	B182	B18	5	0.99	2.39	5.76	1.95	0.025703957827688632	1.59	26	1.0	0.11341710848115334	4_char
Female	Any haematological	Chronic viral hepatitis C	B182	B18	8	0.93	1.86	3.73	1.76	0.03890451449942807	1.41	26	1.0	0.14599899596721008	4_char
Male	Testis	Chronic viral hepatitis C	B182	B18	7	1.01	2.14	4.5	2.0	0.022908676527677734	1.64	46	1.0	0.10547056822211932	4_char
Female	Liver	Chronic viral hepatitis C	B182	B18	20	40.51	63.42	99.3	18.14	7.762471166286927e-74	73.11	26	5.689503241330003e-69	4.904744173560347e-71	4_char
Male	Prostate	Chronic viral hepatitis C	B182	B18	11	0.34	0.61	1.1	-1.63	0.05128613839913648	1.29	46	1.0	0.1715897892894832	4_char
Female	Lung, trachea	Chronic viral hepatitis C	B182	B18	11	2.87	5.2	9.39	5.45	2.4547089156850285e-08	7.61	26	0.0017991788997513416	1.0096402355506968e-06	4_char
Male	Any	Chronic viral hepatitis, unspecified	B189	B18	5	0.49	1.18	2.83	0.36	0.35481338923357547	0.45	6	1.0	0.4403699494348474	4_char
Male	Any	Unspecified viral hepatitis	B19	B15-B19	17	0.68	1.09	1.76	0.37	0.35481338923357547	0.45	4	1.0	0.4403699494348474	3_char
Female	Any	Unspecified viral hepatitis	B19	B15-B19	14	0.54	0.91	1.54	-0.33	0.37153522909717257	0.43	4	1.0	0.4484573327516306	3_char
Female	Any	Unspecified viral hepatitis without hepatic coma	B199	B19	14	0.59	1.0	1.7	0.01	0.4897788193684462	0.31	7	1.0	0.4929668442566054	4_char
Male	Any	Unspecified viral hepatitis without hepatic coma	B199	B19	17	0.7	1.12	1.81	0.48	0.31622776601683794	0.5	7	1.0	0.4220227983868491	4_char
Male	Any	Human immunodeficiency virus [HIV] disease resulting in infectious and parasitic diseases	B20	B20-B24	9	0.86	1.66	3.18	1.52	0.06456542290346556	1.19	1	1.0	0.1949302908806487	3_char
Male	Skin, other	Human immunodeficiency virus [HIV] disease resulting in other conditions	B23	B20-B24	5	19.74	47.87	116.11	8.56	5.75439937337159e-18	17.24	5	4.217687020712707e-13	6.139282417340184e-16	3_char
Male	Any haematological	Human immunodeficiency virus [HIV] disease resulting in other conditions	B23	B20-B24	8	1.51	3.03	6.06	3.13	0.0008709635899560805	3.06	5	1.0	0.010061036457971776	3_char
Male	Prostate	Human immunodeficiency virus [HIV] disease resulting in other conditions	B23	B20-B24	9	0.65	1.25	2.4	0.67	0.251188643150958	0.6	5	1.0	0.3839998247940237	3_char
Male	Any	Human immunodeficiency virus [HIV] disease resulting in other conditions	B23	B20-B24	41	1.33	1.81	2.45	3.79	7.762471166286911e-05	4.11	5	1.0	0.0014023917282055686	3_char
Male	Lung, trachea	Human immunodeficiency virus [HIV] disease resulting in other conditions	B23	B20-B24	6	1.05	2.35	5.23	2.09	0.018197008586099836	1.74	5	1.0	0.0912652076309147	3_char
Female	Any	Human immunodeficiency virus [HIV] disease resulting in other conditions	B23	B20-B24	5	0.3	0.72	1.74	-0.73	0.2344228815319922	0.63	2	1.0	0.3732707328080504	3_char
Male	Lung, trachea	HIV disease resulting in (persistent) generalized lymphadenopathy	B231	B23	5	0.87	2.09	5.02	1.65	0.05011872336272722	1.3	9	1.0	0.16952567395224014	4_char
Male	Any haematological	HIV disease resulting in (persistent) generalized lymphadenopathy	B231	B23	6	1.08	2.41	5.36	2.15	0.015848931924611134	1.8	9	1.0	0.08359581645181154	4_char
Male	Prostate	HIV disease resulting in (persistent) generalized lymphadenopathy	B231	B23	9	0.7	1.34	2.58	0.88	0.19054607179632474	0.72	9	1.0	0.3397327673334701	4_char
Male	Skin, other	HIV disease resulting in (persistent) generalized lymphadenopathy	B231	B23	5	20.83	50.51	122.53	8.68	2.0417379446695234e-18	17.69	9	1.496491826545527e-13	2.2402572253675554e-16	4_char
Male	Any	HIV disease resulting in (persistent) generalized lymphadenopathy	B231	B23	37	1.25	1.73	2.39	3.33	0.00042657951880159257	3.37	9	1.0	0.005691998148655148	4_char
Male	Lung, trachea	HIV disease resulting in other specified conditions	B238	B23	5	2.05	4.93	11.86	3.57	0.00018197008586099826	3.74	2	1.0	0.002847458890517051	4_char
Male	Prostate	HIV disease resulting in other specified conditions	B238	B23	5	0.71	1.71	4.12	1.2	0.1148153621496883	0.94	2	1.0	0.2666220564826348	4_char
Male	Any	HIV disease resulting in other specified conditions	B238	B23	16	1.22	1.98	3.24	2.74	0.003090295432513592	2.51	2	1.0	0.02665684403037351	4_char
Male	Prostate	Unspecified human immunodeficiency virus [HIV] disease	B24	B20-B24	5	0.38	0.91	2.2	-0.2	0.4168693834703354	0.38	3	1.0	0.46737910272368577	3_char
Male	Any	Unspecified human immunodeficiency virus [HIV] disease	B24	B20-B24	24	0.98	1.46	2.17	1.84	0.03311311214825911	1.48	3	1.0	0.1326823504759814	3_char
Male	Lung, trachea	Unspecified human immunodeficiency virus [HIV] disease	B24	B20-B24	5	1.08	2.59	6.23	2.13	0.016595869074375606	1.78	3	1.0	0.08606765894051935	3_char
Male	Any haematological	Unspecified human immunodeficiency virus [HIV] disease	B24	B20-B24	5	1.09	2.63	6.32	2.16	0.01548816618912481	1.81	3	1.0	0.08236270339054653	3_char
Male	Any haematological	Cytomegaloviral disease	B25	B25-B34	10	3.71	6.9	12.82	6.1	5.248074602497734e-10	9.28	2	3.8465762799007144e-05	2.7733066185297145e-08	3_char
Male	Prostate	Cytomegaloviral disease	B25	B25-B34	11	0.84	1.51	2.73	1.38	0.08511380382023763	1.07	2	1.0	0.22752995298724624	3_char
Male	Any	Cytomegaloviral disease	B25	B25-B34	30	1.91	2.74	3.91	5.51	1.7782794100389228e-08	7.75	2	0.0013033898935880285	7.534045627676466e-07	3_char
Female	Any	Cytomegaloviral disease	B25	B25-B34	19	0.93	1.47	2.3	1.67	0.047863009232263824	1.32	2	1.0	0.16537591390556625	3_char
Male	Lung, trachea	Cytomegaloviral disease	B25	B25-B34	6	1.06	2.35	5.24	2.1	0.018197008586099836	1.74	2	1.0	0.0912652076309147	3_char
Female	Breast	Cytomegaloviral disease	B25	B25-B34	11	0.84	1.51	2.73	1.37	0.08511380382023763	1.07	2	1.0	0.22752995298724624	3_char
Male	Mature B-cell neoplasms	Cytomegaloviral disease	B25	B25-B34	8	3.53	7.07	14.15	5.53	1.6218100973589297e-08	7.79	2	0.0011887057108592276	6.915100121345128e-07	3_char
Male	Skin, squamous cell carcinoma	Cytomegaloviral disease	B25	B25-B34	9	6.25	12.03	23.15	7.45	4.6773514128719814e-14	13.33	2	3.428264718064519e-09	3.722328684109141e-12	3_char
Male	Any	Cytomegaloviral pneumonitis	B250		5	1.72	4.14	9.95	3.18	0.0007413102413009177	3.13	0	1.0	0.008853565933868464	4_char
Male	Any haematological	Other cytomegaloviral diseases	B258	B25	5	4.77	11.46	27.55	5.45	2.4547089156850285e-08	7.61	1	0.0017991788997513416	1.0096402355506968e-06	4_char
Male	Any	Other cytomegaloviral diseases	B258	B25	10	1.59	2.96	5.51	3.43	0.0002951209226666387	3.53	1	1.0	0.004241350593500251	4_char
Female	Any	Other cytomegaloviral diseases	B258	B25	8	1.12	2.24	4.47	2.28	0.01148153621496883	1.94	1	1.0	0.06763697129690888	4_char
Female	Breast	Other cytomegaloviral diseases	B258	B25	5	0.67	1.6	3.84	1.05	0.14791083881682077	0.83	1	1.0	0.30206533661406737	4_char
Male	Mature B-cell neoplasms	Cytomegaloviral disease, unspecified	B259	B25	5	4.24	10.2	24.51	5.19	1.0471285480508985e-07	6.98	2	0.00767492869293906	3.847082051598527e-06	4_char
Male	Any	Cytomegaloviral disease, unspecified	B259	B25	16	2.04	3.34	5.44	4.82	7.244359600749906e-07	6.14	2	0.053097533693696436	2.2837648900514595e-05	4_char
Male	Prostate	Cytomegaloviral disease, unspecified	B259	B25	6	0.89	1.98	4.4	1.67	0.047863009232263824	1.32	2	1.0	0.16537591390556625	4_char
Male	Any haematological	Cytomegaloviral disease, unspecified	B259	B25	5	3.18	7.64	18.36	4.54	2.754228703338169e-06	5.56	2	0.20187119281117108	7.626414537633967e-05	4_char
Male	Skin, squamous cell carcinoma	Cytomegaloviral disease, unspecified	B259	B25	5	7.0	16.83	40.47	6.31	1.4125375446227556e-10	9.85	2	1.0353193933312488e-05	7.976266512567402e-09	4_char
Female	Any	Cytomegaloviral disease, unspecified	B259	B25	9	0.91	1.76	3.38	1.69	0.04570881896148749	1.34	2	1.0	0.1612314300872143	4_char
Female	Any	Mumps	B26	B25-B34	8	0.43	0.86	1.72	-0.43	0.3311311214825911	0.48	1	1.0	0.42955444238272805	3_char
Male	Any	Mumps	B26	B25-B34	9	0.52	1.01	1.94	0.02	0.4897788193684462	0.31	1	1.0	0.4929668442566054	3_char
Female	Any	Mumps without complication	B269	B26	5	0.31	0.75	1.81	-0.63	0.2630267991895382	0.58	2	1.0	0.39163347106401497	4_char
Male	Any	Mumps without complication	B269	B26	6	0.48	1.06	2.37	0.15	0.436515832240166	0.36	1	1.0	0.4747299936796938	4_char
Female	Breast	Infectious mononucleosis	B27	B25-B34	10	0.59	1.1	2.05	0.3	0.3801893963205612	0.42	30	1.0	0.4522083314938745	3_char
Male	Melanoma of the skin	Infectious mononucleosis	B27	B25-B34	7	1.1	2.32	4.89	2.21	0.013489628825916533	1.87	39	1.0	0.07511375406788363	3_char
Female	Any haematological	Infectious mononucleosis	B27	B25-B34	9	0.93	1.8	3.47	1.75	0.039810717055349734	1.4	30	1.0	0.1481331356773205	3_char
Male	Any	Infectious mononucleosis	B27	B25-B34	36	0.8	1.11	1.54	0.63	0.2630267991895382	0.58	39	1.0	0.39163347106401497	3_char
Female	Melanoma of the skin	Infectious mononucleosis	B27	B25-B34	6	0.66	1.49	3.32	0.96	0.16595869074375605	0.78	30	1.0	0.3190040187265899	3_char
Female	Hodgkin lymphoma	Infectious mononucleosis	B27	B25-B34	5	0.91	2.2	5.32	1.74	0.04073802778041128	1.39	30	1.0	0.15024120691180662	3_char
Female	Any	Infectious mononucleosis	B27	B25-B34	42	0.89	1.21	1.64	1.23	0.1096478196143185	0.96	30	1.0	0.2603465268920754	3_char
Male	Prostate	Infectious mononucleosis	B27	B25-B34	5	0.58	1.39	3.34	0.73	0.2290867652767773	0.64	39	1.0	0.3694858388557652	3_char
Female	Any haematological	Gammaherpesviral mononucleosis	B270	B27	5	0.64	1.53	3.7	0.95	0.16982436524617442	0.77	36	1.0	0.32215116855733616	4_char
Male	Any	Gammaherpesviral mononucleosis	B270	B27	24	0.86	1.29	1.93	1.25	0.10715193052376065	0.97	43	1.0	0.25733807620626614	4_char
Female	Melanoma of the skin	Gammaherpesviral mononucleosis	B270	B27	5	0.82	1.98	4.78	1.52	0.06456542290346556	1.19	36	1.0	0.1949302908806487	4_char
Male	Melanoma of the skin	Gammaherpesviral mononucleosis	B270	B27	6	1.54	3.45	7.71	3.01	0.0012882495516931337	2.89	43	1.0	0.013710215027057968	4_char
Female	Any	Gammaherpesviral mononucleosis	B270	B27	29	0.93	1.34	1.93	1.57	0.057543993733715694	1.24	36	1.0	0.18289263348131873	4_char
Female	Breast	Gammaherpesviral mononucleosis	B270	B27	5	0.39	0.93	2.23	-0.16	0.436515832240166	0.36	36	1.0	0.4747299936796938	4_char
Female	Any	Infectious mononucleosis, unspecified	B279	B27	14	0.64	1.08	1.82	0.29	0.3890451449942806	0.41	23	1.0	0.45592005471917046	4_char
Male	Any	Infectious mononucleosis, unspecified	B279	B27	15	0.63	1.04	1.73	0.17	0.436515832240166	0.36	37	1.0	0.4747299936796938	4_char
Female	Lung, trachea	Viral conjunctivitis	B30	B25-B34	5	1.0	2.42	5.81	1.97	0.024547089156850298	1.61	2	1.0	0.11028435084904638	3_char
Female	Any	Viral conjunctivitis	B30	B25-B34	45	0.96	1.29	1.73	1.72	0.04265795188015926	1.37	2	1.0	0.15456864658178135	3_char
Male	Any	Viral conjunctivitis	B30	B25-B34	25	0.65	0.96	1.42	-0.22	0.4168693834703354	0.38	2	1.0	0.46737910272368577	3_char
Female	Breast	Viral conjunctivitis	B30	B25-B34	17	0.74	1.2	1.92	0.74	0.2290867652767773	0.64	2	1.0	0.3694858388557652	3_char
Female	Colon and rectum	Viral conjunctivitis	B30	B25-B34	8	1.21	2.42	4.85	2.5	0.006165950018614822	2.21	2	1.0	0.044190212830191984	3_char
Male	Prostate	Viral conjunctivitis	B30	B25-B34	5	0.24	0.59	1.41	-1.2	0.1148153621496883	0.94	2	1.0	0.2666220564826348	3_char
Male	Any haematological	Viral conjunctivitis	B30	B25-B34	5	0.73	1.75	4.21	1.25	0.10471285480508996	0.98	2	1.0	0.2545412806095472	3_char
Female	Colon and rectum		B300	B30	5	1.48	3.55	8.53	2.83	0.0022908676527677724	2.64	3	1.0	0.02134619178866182	4_char
Female	Any		B300	B30	19	0.8	1.26	1.97	0.99	0.15848931924611134	0.8	3	1.0	0.3122456429358851	4_char
Male	Any		B300	B30	10	0.47	0.87	1.61	-0.45	0.32359365692962827	0.49	2	1.0	0.4258285231903678	4_char
Female	Breast		B300	B30	8	0.64	1.28	2.56	0.69	0.24547089156850305	0.61	3	1.0	0.38031980462750614	4_char
Female	Any		B301	B30	12	0.53	0.93	1.63	-0.26	0.3981071705534972	0.4	1	1.0	0.45966076032953024	4_char
Male	Any		B301	B30	9	0.58	1.11	2.13	0.3	0.3801893963205612	0.42	0	1.0	0.4522083314938745	4_char
Female	Breast		B301	B30	5	0.4	0.95	2.28	-0.11	0.457088189614875	0.34	1	1.0	0.4823386630456141	4_char
Female	Any		B308	B30	6	0.87	1.94	4.31	1.62	0.05248074602497726	1.28	0	1.0	0.17372307288865993	4_char
Female	Any	Viral conjunctivitis, unspecified	B309	B30	7	1.03	2.15	4.51	2.03	0.021379620895022326	1.67	0	1.0	0.10090922232601335	4_char
Female	Any	Other viral diseases, not elsewhere classified	B33	B25-B34	6	0.39	0.87	1.94	-0.34	0.36307805477010135	0.44	1	1.0	0.4443447324156717	3_char
Male	Kidney	Viral infection of unspecified site	B34	B25-B34	6	0.47	1.05	2.35	0.13	0.44668359215096315	0.35	63	1.0	0.47862221341887673	3_char
Male	Myelodysplastic syndromes and myelodysplastic/myeloproliferative neoplasms	Viral infection of unspecified site	B34	B25-B34	5	1.88	4.53	10.94	3.36	0.0003890451449942805	3.41	63	1.0	0.005293310544339297	3_char
Male	Bladder and urinary tract	Viral infection of unspecified site	B34	B25-B34	10	0.45	0.84	1.57	-0.54	0.29512092266663853	0.53	63	1.0	0.41097577616421777	3_char
Female	Lung, trachea	Viral infection of unspecified site	B34	B25-B34	10	0.53	0.99	1.84	-0.04	0.4897788193684462	0.31	64	1.0	0.4929668442566054	3_char
Female	Mature B-cell neoplasms	Viral infection of unspecified site	B34	B25-B34	15	1.02	1.69	2.81	2.04	0.020892961308540396	1.68	64	1.0	0.09954170561033986	3_char
Male	Any haematological	Viral infection of unspecified site	B34	B25-B34	29	1.0	1.44	2.08	1.98	0.023988329190194897	1.62	63	1.0	0.10856588996575085	3_char
Female	Stomach	Viral infection of unspecified site	B34	B25-B34	9	1.17	2.25	4.33	2.42	0.00776247116628692	2.11	64	1.0	0.05185475065010935	3_char
Female	Corpus uteri	Viral infection of unspecified site	B34	B25-B34	13	0.81	1.4	2.41	1.21	0.11220184543019636	0.95	64	1.0	0.26324693536511656	3_char
Female	Pancreas	Viral infection of unspecified site	B34	B25-B34	15	1.13	1.87	3.11	2.42	0.007585775750291836	2.12	64	1.0	0.05108410819713709	3_char
Male	Melanoma of the skin	Viral infection of unspecified site	B34	B25-B34	6	0.33	0.74	1.64	-0.75	0.2290867652767773	0.64	63	1.0	0.3694858388557652	3_char
Female	Skin, squamous cell carcinoma	Viral infection of unspecified site	B34	B25-B34	19	1.17	1.83	2.88	2.64	0.004168693834703355	2.38	64	1.0	0.03326920890838223	3_char
Female	Colon and rectum	Viral infection of unspecified site	B34	B25-B34	13	0.41	0.7	1.2	-1.3	0.09772372209558107	1.01	64	1.0	0.24517903097814794	3_char
Female	Any haematological	Viral infection of unspecified site	B34	B25-B34	23	0.82	1.23	1.85	0.99	0.15848931924611134	0.8	64	1.0	0.3122456429358851	3_char
Female	Ovary etc.	Viral infection of unspecified site	B34	B25-B34	6	0.44	0.97	2.17	-0.07	0.4677351412871982	0.33	64	1.0	0.4857481499730109	3_char
Male	Thyroid gland	Viral infection of unspecified site	B34	B25-B34	6	1.78	3.98	8.91	3.36	0.0003890451449942805	3.41	63	1.0	0.005293310544339297	3_char
Female	Melanoma of the skin	Viral infection of unspecified site	B34	B25-B34	8	0.47	0.94	1.89	-0.17	0.436515832240166	0.36	64	1.0	0.4747299936796938	3_char
Male	Lung, trachea	Viral infection of unspecified site	B34	B25-B34	19	0.57	0.89	1.4	-0.5	0.30902954325135906	0.51	63	1.0	0.4181263106202278	3_char
Male	Any	Viral infection of unspecified site	B34	B25-B34	163	0.85	0.99	1.15	-0.13	0.44668359215096315	0.35	63	1.0	0.47862221341887673	3_char
Male	Prostate	Viral infection of unspecified site	B34	B25-B34	59	0.79	1.02	1.32	0.15	0.436515832240166	0.36	63	1.0	0.4747299936796938	3_char
Male	Testis	Viral infection of unspecified site	B34	B25-B34	5	0.61	1.46	3.53	0.85	0.19952623149688797	0.7	63	1.0	0.3470072878123672	3_char
Female	Any	Viral infection of unspecified site	B34	B25-B34	182	0.98	1.13	1.31	1.65	0.05011872336272722	1.3	64	1.0	0.16952567395224014	3_char
Male	Mature B-cell neoplasms	Viral infection of unspecified site	B34	B25-B34	16	0.96	1.57	2.57	1.81	0.03548133892335755	1.45	63	1.0	0.13817569397946397	3_char
Female	Thyroid gland	Viral infection of unspecified site	B34	B25-B34	5	0.43	1.03	2.47	0.06	0.4786300923226383	0.32	64	1.0	0.4895505528438149	3_char
Male	Colon and rectum	Viral infection of unspecified site	B34	B25-B34	14	0.44	0.75	1.26	-1.08	0.14125375446227545	0.85	63	1.0	0.2957379437075091	3_char
Female	Breast	Viral infection of unspecified site	B34	B25-B34	49	0.74	0.98	1.29	-0.15	0.436515832240166	0.36	64	1.0	0.4747299936796938	3_char
Male	Skin, squamous cell carcinoma	Viral infection of unspecified site	B34	B25-B34	9	0.44	0.85	1.63	-0.5	0.30902954325135906	0.51	63	1.0	0.4181263106202278	3_char
Female	Kidney	Viral infection of unspecified site	B34	B25-B34	13	1.56	2.68	4.63	3.55	0.00019498445997580456	3.71	64	1.0	0.003009980200911246	3_char
Female	Any	Other viral infections of unspecified site	B348	B34	5	0.54	1.3	3.11	0.58	0.28183829312644537	0.55	3	1.0	0.4036134052617732	4_char
Female	Thyroid gland	Viral infection, unspecified	B349	B34	5	0.46	1.1	2.64	0.2	0.4168693834703354	0.38	117	1.0	0.46737910272368577	4_char
Male	Skin, squamous cell carcinoma	Viral infection, unspecified	B349	B34	9	0.46	0.88	1.7	-0.37	0.35481338923357547	0.45	122	1.0	0.4403699494348474	4_char
Female	Melanoma of the skin	Viral infection, unspecified	B349	B34	8	0.5	1.0	2.0	0.0	0.5011872336272722	0.3	117	1.0	0.5011872336272722	4_char
Female	Pancreas	Viral infection, unspecified	B349	B34	15	1.18	1.96	3.25	2.6	0.004677351412871981	2.33	117	1.0	0.036189852402243414	4_char
Male	Any	Viral infection, unspecified	B349	B34	157	0.86	1.0	1.17	0.01	0.4897788193684462	0.31	122	1.0	0.4929668442566054	4_char
Female	Stomach	Viral infection, unspecified	B349	B34	7	0.87	1.83	3.85	1.6	0.054954087385762455	1.26	117	1.0	0.17824754768064163	4_char
Female	Corpus uteri	Viral infection, unspecified	B349	B34	13	0.86	1.48	2.55	1.41	0.07943282347242814	1.1	117	1.0	0.21916163359351104	4_char
Male	Mature B-cell neoplasms	Viral infection, unspecified	B349	B34	14	0.85	1.44	2.44	1.37	0.08511380382023763	1.07	122	1.0	0.22752995298724624	4_char
Male	Colon and rectum	Viral infection, unspecified	B349	B34	14	0.46	0.78	1.33	-0.91	0.18197008586099836	0.74	122	1.0	0.33253128831887796	4_char
Female	Breast	Viral infection, unspecified	B349	B34	48	0.77	1.02	1.35	0.14	0.44668359215096315	0.35	117	1.0	0.47862221341887673	4_char
Male	Lung, trachea	Viral infection, unspecified	B349	B34	19	0.6	0.94	1.47	-0.28	0.3890451449942806	0.41	122	1.0	0.45592005471917046	4_char
Female	Any	Viral infection, unspecified	B349	B34	175	0.99	1.15	1.33	1.81	0.03548133892335755	1.45	117	1.0	0.13817569397946397	4_char
Female	Any haematological	Viral infection, unspecified	B349	B34	21	0.77	1.18	1.81	0.76	0.22387211385683395	0.65	117	1.0	0.3658085113504691	4_char
Female	Ovary etc.	Viral infection, unspecified	B349	B34	5	0.36	0.86	2.06	-0.35	0.36307805477010135	0.44	117	1.0	0.4443447324156717	4_char
Female	Kidney	Viral infection, unspecified	B349	B34	13	1.64	2.82	4.87	3.73	9.549925860214369e-05	4.02	117	1.0	0.0016677670143540914	4_char
Female	Skin, squamous cell carcinoma	Viral infection, unspecified	B349	B34	16	0.98	1.6	2.62	1.88	0.03019951720402016	1.52	117	1.0	0.12510448275977265	4_char
Male	Kidney	Viral infection, unspecified	B349	B34	6	0.5	1.11	2.47	0.25	0.3981071705534972	0.4	122	1.0	0.45966076032953024	4_char
Female	Lung, trachea	Viral infection, unspecified	B349	B34	10	0.56	1.04	1.94	0.13	0.44668359215096315	0.35	117	1.0	0.47862221341887673	4_char
[truncated: 71,311 more rows]
